# Supplementary material for: 2-Hydr­oxy-5-nitro­benzaldehyde thio­semicarbazone
Source: Acta Crystallogr Sect E Struct Rep Online. 2008 Jul 26;64(Pt 8):o1606. doi: 10.1107/S1600536808022976 (PMC2962218; doi:10.1107/S1600536808022976)
Supplement: Supplementary file 2 [file e-64-o1606-Isup2.hkl]

# 
# h,k,l, Fc-squared, Fo-squared, sigma(Fo-squared) and status flag 
# 
data_I
_shelx_title '  P21/n' 
_shelx_refln_list_code          4 
_shelx_F_calc_maximum      158.39 
_exptl_crystal_F_000       496.00 
_reflns_d_resolution_high  0.7698 
 
loop_ 
 _symmetry_equiv_pos_as_xyz 
 'x, y, z' 
 '-x+1/2, y+1/2, -z+1/2' 
 '-x, -y, -z' 
 'x-1/2, -y-1/2, z-1/2' 
 
_cell_length_a    12.6157 
_cell_length_b     5.4815 
_cell_length_c    14.2397 
_cell_angle_alpha  90.000 
_cell_angle_beta   94.039 
_cell_angle_gamma  90.000 
 
_shelx_F_squared_multiplier     1.000 
 
loop_ 
 _refln_index_h 
 _refln_index_k 
 _refln_index_l 
 _refln_F_squared_calc 
 _refln_F_squared_meas 
 _refln_F_squared_sigma 
 _refln_observed_status 
   2   0   0       37.65       55.09      1.85 o 
   4   0   0     1430.34     1502.58     21.88 o 
   6   0   0      391.08      408.74     20.96 o 
   8   0   0     1382.81     1400.79     26.66 o 
  10   0   0     1365.17     1437.37     24.00 o 
  12   0   0      149.31      179.14      9.60 o 
  14   0   0       20.49       28.21     14.85 o 
  16   0   0        0.51       -6.18     15.22 o 
   1   1   0      176.57      182.44     21.32 o 
   2   1   0      382.15      339.48      5.47 o 
   3   1   0    11449.01    13512.41    147.00 o 
   4   1   0     2489.64     2710.59     23.74 o 
   5   1   0       89.86       77.46      2.47 o 
   6   1   0     4868.75     5491.87     47.33 o 
   7   1   0     2844.25     3092.68     25.99 o 
   8   1   0       99.53      111.44      3.98 o 
   9   1   0      203.35      225.19      5.99 o 
  10   1   0      106.19      111.33      4.67 o 
  11   1   0      183.06      185.53      8.41 o 
  12   1   0      121.77      126.04      8.29 o 
  13   1   0      190.94      197.51      9.23 o 
  14   1   0       62.59       72.85      7.49 o 
  15   1   0        0.30      -10.61     10.02 o 
  16   1   0        1.16       -2.73     19.71 o 
   1   2   0     1212.24     1279.39     34.68 o 
   2   2   0       93.59      104.25      6.75 o 
   3   2   0      284.23      354.05      6.48 o 
   4   2   0      272.34      388.53      6.15 o 
   5   2   0      314.85      255.61      5.02 o 
   6   2   0      280.64      324.97      5.94 o 
   7   2   0     1891.35     1859.34     19.19 o 
   8   2   0       49.50       55.86      3.08 o 
   9   2   0      194.65      194.39      8.56 o 
  10   2   0       23.05       19.80      6.09 o 
  11   2   0       87.49       86.04      7.38 o 
  12   2   0      129.23      112.48      8.11 o 
  13   2   0       21.74        6.03      6.41 o 
  14   2   0        0.64       -3.41      7.86 o 
  15   2   0      175.95      153.97      9.94 o 
   1   3   0      186.92      219.95     14.85 o 
   2   3   0       30.28       13.68      4.86 o 
   3   3   0       22.45       26.04      5.00 o 
   4   3   0      170.68      179.70      6.26 o 
   5   3   0        8.40        9.41      3.74 o 
   6   3   0      219.58      205.79     12.33 o 
   7   3   0       82.60       69.65     10.42 o 
   8   3   0      751.27      717.70     22.10 o 
   9   3   0        4.89        1.79      9.95 o 
  10   3   0     1655.02     1497.58     27.65 o 
  11   3   0      139.14      143.70     14.73 o 
  12   3   0       74.72       51.23      8.90 o 
  13   3   0       17.47       12.37      8.38 o 
  14   3   0      197.56      202.64     12.58 o 
   0   4   0        0.80        9.64     12.10 o 
   1   4   0       48.92       51.88      7.37 o 
   2   4   0      159.27      180.07      9.07 o 
   3   4   0        0.36       -7.74      6.22 o 
   4   4   0      590.08      575.49     11.54 o 
   5   4   0      247.28      213.79      9.67 o 
   6   4   0       23.32       21.88      9.84 o 
   7   4   0      479.35      399.51     17.87 o 
   8   4   0        3.18        6.66     10.02 o 
   9   4   0        3.23       -3.36     10.25 o 
  10   4   0        0.43        4.33     11.15 o 
  11   4   0        1.80      -12.51      8.34 o 
  12   4   0      239.38      235.49     13.33 o 
  13   4   0       22.29       30.60     10.25 o 
   1   5   0      730.41      690.40     15.12 o 
   2   5   0       74.84       74.21      9.30 o 
   3   5   0        2.64       -4.68      6.97 o 
   4   5   0      125.38      119.55     12.70 o 
   5   5   0      115.88      121.57     12.82 o 
   6   5   0        0.47      -10.23     13.20 o 
   7   5   0       92.09       96.58     17.70 o 
   8   5   0       31.73       19.80     11.51 o 
   9   5   0      321.62      266.79     32.93 o 
  10   5   0       14.12       12.81     12.87 o 
  11   5   0       28.44       39.73     12.30 o 
   0   6   0     1476.80     1405.87     30.10 o 
   1   6   0        0.11       -9.53      6.36 o 
   2   6   0       35.64       31.32      9.77 o 
   3   6   0      204.34      196.99     15.84 o 
   4   6   0        0.45        2.08     11.05 o 
   5   6   0        0.32      -10.40     11.05 o 
   6   6   0      124.47      117.06     20.52 o 
   7   6   0        4.64      -16.64     18.91 o 
   8   6   0       72.83       58.91     14.61 o 
   1   7   0        9.91       -3.29     18.34 o 
   2   7   0        0.00       -0.92     19.49 o 
   3   7   0      111.28      119.45     16.96 o 
 -15   0   1      246.78      250.10     23.41 o 
 -13   0   1      338.55      333.10     21.82 o 
 -11   0   1      266.56      282.86      9.62 o 
  -9   0   1      945.66     1135.79     18.69 o 
  -7   0   1      147.90      140.99      5.36 o 
  -5   0   1     1064.22     1259.59     16.34 o 
  -3   0   1     1509.87     1928.02     31.86 o 
  -1   0   1      168.43      117.28      6.77 o 
   1   0   1      445.21      427.08      6.13 o 
   3   0   1    14266.55    15433.45    169.83 o 
   5   0   1      255.14      236.27      6.53 o 
   7   0   1       13.88        9.40      3.76 o 
   9   0   1     2562.95     2657.39     48.89 o 
  11   0   1     1392.95     1323.14     74.77 o 
  13   0   1        8.95       16.42     14.42 o 
  15   0   1      174.84      160.63     21.12 o 
 -16   1   1      131.10      119.87     14.20 o 
 -15   1   1       16.98       10.91     10.53 o 
 -14   1   1      222.15      220.37     12.09 o 
 -13   1   1        5.78        3.53      5.55 o 
 -12   1   1      699.70      686.15     18.14 o 
 -11   1   1        2.93        1.01      4.21 o 
 -10   1   1        1.79       -1.88      3.39 o 
  -9   1   1       74.34       79.37      3.86 o 
  -8   1   1      636.09      711.88      9.33 o 
  -7   1   1       73.88      106.34      4.67 o 
  -6   1   1      808.14      825.86      9.25 o 
  -5   1   1     1784.46     1974.98     16.83 o 
  -4   1   1       42.19       53.03      3.77 o 
  -3   1   1    25087.07    27747.02    278.06 o 
  -2   1   1     1339.45     1365.88     14.96 o 
  -1   1   1       14.30       43.96      2.79 o 
   0   1   1      589.39      597.25     11.02 o 
   1   1   1      177.90      173.91      3.73 o 
   2   1   1       77.97       92.83      5.01 o 
   3   1   1     3290.42     3820.54     43.49 o 
   4   1   1      989.53     1009.53     12.04 o 
   5   1   1     1201.07     1156.27     10.57 o 
   6   1   1     1506.79     1658.30     15.85 o 
   7   1   1      786.94      876.85      9.86 o 
   8   1   1       87.95       89.35      3.73 o 
   9   1   1        0.01       -4.65      3.10 o 
  10   1   1      285.63      295.84      9.09 o 
  11   1   1      124.25      132.82      6.35 o 
  12   1   1       62.48       65.80      6.97 o 
  13   1   1      368.38      366.19     11.73 o 
  14   1   1       53.70       45.68      8.37 o 
  15   1   1        4.30       11.22     11.14 o 
  16   1   1        0.05       -6.33     10.92 o 
 -15   2   1       48.05       50.07      7.99 o 
 -14   2   1       53.60       45.75      7.50 o 
 -13   2   1      243.45      225.03     10.18 o 
 -12   2   1      134.70      125.07      8.66 o 
 -11   2   1       86.42       95.44      7.40 o 
 -10   2   1      114.15      105.19      9.11 o 
  -9   2   1       30.14       20.75      7.23 o 
  -8   2   1      121.73      119.22      5.55 o 
  -7   2   1      871.17      899.44     15.42 o 
  -6   2   1     3271.88     3529.65     41.95 o 
  -5   2   1     1364.16     1448.49     22.17 o 
  -4   2   1      197.66      205.69      5.15 o 
  -3   2   1       65.74       74.30      3.30 o 
  -2   2   1      104.70      132.38      7.15 o 
  -1   2   1     1162.24     1092.19     43.73 o 
   0   2   1     1830.45     1833.07     45.49 o 
   1   2   1      914.01      910.28     23.25 o 
   2   2   1       19.59       29.10      4.48 o 
   3   2   1     5143.89     5380.73     60.06 o 
   4   2   1     2760.26     2933.81     34.57 o 
   5   2   1      196.56      219.02      6.17 o 
   6   2   1      188.15      219.29      7.02 o 
   7   2   1       44.44       50.88      4.25 o 
   8   2   1        7.83       10.24      3.55 o 
   9   2   1       99.84      109.85      4.83 o 
  10   2   1        5.98       13.84      5.83 o 
  11   2   1        1.31        0.73      5.75 o 
  12   2   1      194.24      212.68      9.91 o 
  13   2   1        2.90       -8.47      6.21 o 
  14   2   1        9.42        2.28      6.82 o 
  15   2   1       28.70       19.34      7.53 o 
 -14   3   1       23.04       13.52      8.86 o 
 -13   3   1       55.26       40.88      8.88 o 
 -12   3   1        0.11        3.09      7.79 o 
 -11   3   1       24.12       21.20     12.75 o 
 -10   3   1        1.00       -7.20     10.52 o 
  -9   3   1      563.78      546.96     20.27 o 
  -8   3   1       22.77       19.90      9.83 o 
  -7   3   1     1496.92     1396.22     31.34 o 
  -6   3   1      185.39      183.26     10.02 o 
  -5   3   1      434.62      405.22      8.40 o 
  -4   3   1      490.09      499.47      9.27 o 
  -3   3   1      127.48      143.01      5.32 o 
  -2   3   1       29.42       19.67      6.44 o 
  -1   3   1      801.99      714.58     17.32 o 
   0   3   1      725.58      718.58     24.18 o 
   1   3   1     2159.47     2156.39     35.97 o 
   2   3   1      249.59      234.17     10.14 o 
   3   3   1     2281.72     2248.67     39.22 o 
   4   3   1      117.35      120.79      5.27 o 
   5   3   1       19.45       17.19      5.64 o 
   6   3   1      178.31      183.09     13.37 o 
   7   3   1      466.83      481.27     10.08 o 
   8   3   1        1.29      -20.90     13.93 o 
   9   3   1        8.56        7.74      7.12 o 
  10   3   1        0.13       -6.97      7.01 o 
  11   3   1      280.22      265.99     12.57 o 
  12   3   1        1.72        0.93      7.62 o 
  13   3   1       28.44       10.88     10.53 o 
  14   3   1       54.67       57.81     10.32 o 
 -13   4   1      381.12      377.63     22.78 o 
 -12   4   1       29.01       29.60     13.22 o 
 -11   4   1       85.08      111.83     14.50 o 
 -10   4   1       12.85       14.10     11.29 o 
  -9   4   1        5.51       -8.91     10.69 o 
  -8   4   1      233.87      249.69     15.20 o 
  -7   4   1      274.32      237.74     21.16 o 
  -6   4   1      145.17      162.97     12.77 o 
  -5   4   1      185.26      200.39     12.97 o 
  -4   4   1      208.74      211.68      9.27 o 
  -3   4   1      577.59      590.59     11.69 o 
  -2   4   1        2.19        7.36      6.28 o 
  -1   4   1       98.73       86.16      9.77 o 
   0   4   1     1698.60     1698.55     24.19 o 
   1   4   1      190.04      186.24     12.58 o 
   2   4   1      380.89      367.76     11.50 o 
   3   4   1        6.58        9.25      5.46 o 
   4   4   1      563.68      519.04     22.34 o 
   5   4   1        3.42        2.30      6.12 o 
   6   4   1      243.51      228.26     14.40 o 
   7   4   1       30.13        2.60      9.99 o 
   8   4   1      535.58      483.13     19.46 o 
   9   4   1       34.91       44.11     11.82 o 
  10   4   1      187.01      201.18     11.88 o 
  11   4   1       39.41       39.54      9.23 o 
  12   4   1       29.62       42.43      9.74 o 
  13   4   1       92.21      116.02     28.45 o 
 -11   5   1       14.08       15.17     13.75 o 
 -10   5   1        0.01       -6.68     12.29 o 
  -9   5   1       13.32       -0.26     11.75 o 
  -8   5   1       24.85       20.08     11.57 o 
  -7   5   1        1.40       -6.40     10.34 o 
  -6   5   1      170.78      184.61     15.28 o 
  -5   5   1        1.60        5.33     22.73 o 
  -4   5   1      198.48      227.33     14.24 o 
  -3   5   1      213.85      231.22     10.47 o 
  -2   5   1       88.32       86.76      8.68 o 
  -1   5   1       55.81       65.21     12.18 o 
   0   5   1      276.45      277.79     10.95 o 
   1   5   1      163.14      176.40      7.98 o 
   2   5   1        0.01       -8.62      7.36 o 
   3   5   1      189.64      186.28     10.23 o 
   4   5   1        3.39      -10.08     10.10 o 
   5   5   1        0.73       -5.59      9.98 o 
   6   5   1      417.08      383.60     31.07 o 
   7   5   1        7.21       11.60     11.16 o 
   8   5   1        1.88       -2.73     11.42 o 
   9   5   1        5.34        8.85     11.78 o 
  10   5   1      518.31      496.98     17.39 o 
  11   5   1      303.76      293.43     15.47 o 
  -8   6   1       64.03       51.84     14.28 o 
  -7   6   1      165.00      180.35     16.80 o 
  -6   6   1        2.67       -4.88     11.33 o 
  -5   6   1       68.02       73.84     13.28 o 
  -4   6   1        4.72       -7.96     10.93 o 
  -3   6   1      146.49      166.60     24.22 o 
  -2   6   1       27.45       19.29      8.12 o 
  -1   6   1        3.09        0.65      6.50 o 
   0   6   1      178.32      225.74      9.77 o 
   1   6   1        9.85       -3.65      7.36 o 
   2   6   1       40.85       35.94      7.88 o 
   3   6   1      240.02      236.58     17.07 o 
   4   6   1        2.42      -12.06     11.51 o 
   5   6   1      168.05      203.51     24.25 o 
   6   6   1       37.01       26.37     12.93 o 
   7   6   1      309.12      306.63     22.56 o 
   8   6   1       50.34       32.26     14.24 o 
  -2   7   1       25.95       18.78     13.95 o 
  -1   7   1       33.53       22.25     13.59 o 
   0   7   1        1.15      -24.09     17.77 o 
   1   7   1       12.21       -6.09     18.37 o 
   2   7   1       44.53       40.22     12.04 o 
 -16   0   2       91.16       95.68     19.49 o 
 -14   0   2       15.67       20.37     14.51 o 
 -12   0   2       21.25       24.78      7.44 o 
 -10   0   2      224.74      242.47      8.70 o 
  -8   0   2     2964.27     3105.53     37.86 o 
  -6   0   2       93.76       99.21      5.43 o 
  -4   0   2       59.79       72.00      4.21 o 
  -2   0   2     2136.11     2327.98     41.33 o 
   0   0   2     2765.91     2810.73     31.12 o 
   2   0   2     1760.99     1926.38     25.59 o 
   4   0   2     2065.95     2269.20     30.83 o 
   6   0   2      404.41      427.18      8.30 o 
   8   0   2       33.37       28.91      4.45 o 
  10   0   2        3.29       -6.08      5.71 o 
  12   0   2      566.80      608.82     30.62 o 
  14   0   2        5.60        9.01     14.96 o 
  16   0   2      169.75      158.69     22.83 o 
 -16   1   2       41.13       25.27     11.39 o 
 -15   1   2        9.28       11.10      8.38 o 
 -14   1   2      157.37      159.55     11.01 o 
 -13   1   2       94.08       84.78      6.25 o 
 -12   1   2       25.10       24.79      7.70 o 
 -11   1   2       85.07       93.53      5.75 o 
 -10   1   2        0.39        0.86      3.91 o 
  -9   1   2      199.75      199.00      5.54 o 
  -8   1   2       56.47       83.05      4.17 o 
  -7   1   2        0.13       -1.60      2.90 o 
  -6   1   2      156.44      170.91      4.90 o 
  -5   1   2        2.31        5.15      2.80 o 
  -4   1   2     3909.04     4201.76     39.91 o 
  -3   1   2    16507.88    18544.40    219.42 o 
  -2   1   2     2496.50     2575.14     26.88 o 
  -1   1   2     1248.75     1193.61     11.77 o 
   0   1   2     8973.59     9009.63     98.38 o 
   1   1   2     3484.30     3483.11     29.44 o 
   2   1   2       11.81       22.69      2.11 o 
   3   1   2     2333.47     2414.36     58.27 o 
   4   1   2        2.73        2.14      2.16 o 
   5   1   2     1154.50     1127.19     13.78 o 
   6   1   2       64.90       64.76      3.83 o 
   7   1   2       18.35       20.96      2.77 o 
   8   1   2      192.73      198.10      5.28 o 
   9   1   2       27.20       19.71      3.70 o 
  10   1   2       26.78       24.15      4.31 o 
  11   1   2      167.62      176.61      7.29 o 
  12   1   2       54.18       62.42      7.13 o 
  13   1   2       61.14       70.18      7.60 o 
  14   1   2       97.36      122.25     17.00 o 
  15   1   2      284.77      276.71     21.56 o 
 -15   2   2        8.88        6.37      8.72 o 
 -14   2   2        3.70        0.16      6.24 o 
 -13   2   2      464.49      441.09     12.60 o 
 -12   2   2       67.01       55.25      9.95 o 
 -11   2   2      144.37      166.29     12.51 o 
 -10   2   2      229.40      238.48     11.26 o 
  -9   2   2      861.22      873.51     13.39 o 
  -8   2   2      364.71      388.94      8.92 o 
  -7   2   2     1275.56     1264.00     16.44 o 
  -6   2   2     5361.75     5958.62     61.74 o 
  -5   2   2      919.61     1050.96     13.50 o 
  -4   2   2      119.85      114.84      5.30 o 
  -3   2   2        0.22        2.00      2.43 o 
  -2   2   2       39.83       35.05      3.39 o 
  -1   2   2     1773.66     1724.58     30.76 o 
   0   2   2      719.04      700.86     35.29 o 
   1   2   2       29.62       34.62      4.00 o 
   2   2   2        2.06        0.78      2.75 o 
   3   2   2       62.65       68.22      6.21 o 
   4   2   2     5264.08     5386.25     70.23 o 
   5   2   2      461.41      459.75      7.67 o 
   6   2   2      557.09      560.67      8.42 o 
   7   2   2       58.60       73.57      4.16 o 
   8   2   2       34.66       29.60      3.91 o 
   9   2   2      711.39      672.73     10.37 o 
  10   2   2      392.38      395.31     14.76 o 
  11   2   2      182.47      199.04      9.19 o 
  12   2   2       71.23       71.10      7.90 o 
  13   2   2        3.72        6.65      6.46 o 
  14   2   2       16.07       17.00      7.09 o 
  15   2   2        5.21       -0.22      8.20 o 
 -14   3   2      149.95      142.35     11.46 o 
 -13   3   2       22.33       31.87      8.60 o 
 -12   3   2       68.79       63.83     12.40 o 
 -11   3   2       50.89       42.88     11.66 o 
 -10   3   2      435.67      456.74     19.30 o 
  -9   3   2      479.21      478.71     19.21 o 
  -8   3   2       41.38       32.87     10.07 o 
  -7   3   2      208.26      227.04      9.61 o 
  -6   3   2      112.98      108.29      6.72 o 
  -5   3   2      217.43      222.09      9.13 o 
  -4   3   2       73.70       77.66      4.51 o 
  -3   3   2      343.00      358.00      8.08 o 
  -2   3   2     1779.63     1750.63     54.92 o 
  -1   3   2      722.46      752.03     17.49 o 
   0   3   2     1198.03     1164.21     20.13 o 
   1   3   2      372.96      390.09     10.13 o 
   2   3   2       38.96       66.98      5.29 o 
   3   3   2      325.30      303.97      8.73 o 
   4   3   2      372.28      371.19     13.48 o 
   5   3   2       19.26       14.86      4.92 o 
   6   3   2      224.49      213.70      7.91 o 
   7   3   2      193.35      187.37      6.82 o 
   8   3   2      426.84      396.62     13.62 o 
   9   3   2        8.72        1.55      7.29 o 
  10   3   2       73.89       82.34     12.77 o 
  11   3   2       28.23       22.81      8.17 o 
  12   3   2      373.94      335.02     18.40 o 
  13   3   2       18.25       13.16      8.72 o 
  14   3   2      137.91      137.85     11.82 o 
 -13   4   2      315.03      323.39     15.29 o 
 -12   4   2        2.32        0.69     12.01 o 
 -11   4   2      288.82      272.37     17.51 o 
 -10   4   2       12.05        7.61     11.34 o 
  -9   4   2        3.04        7.79     10.32 o 
  -8   4   2       25.32       36.33     10.47 o 
  -7   4   2        0.30      -13.39      8.92 o 
  -6   4   2      101.95       85.65     19.28 o 
  -5   4   2      124.73      127.52      7.92 o 
  -4   4   2       25.71       28.18      5.30 o 
  -3   4   2      172.92      177.47     11.98 o 
  -2   4   2      263.54      278.69     29.89 o 
  -1   4   2       77.33       78.29      7.65 o 
   0   4   2       82.54       82.52      6.73 o 
   1   4   2      385.76      355.75     11.84 o 
   2   4   2       14.16       13.42     11.11 o 
   3   4   2      246.59      236.15      9.80 o 
   4   4   2      693.76      718.04     19.11 o 
   5   4   2      237.35      228.64     10.44 o 
   6   4   2      496.47      490.80     13.36 o 
   7   4   2      473.21      395.03     18.16 o 
   8   4   2       12.65       13.70      9.76 o 
   9   4   2      315.61      290.42     13.20 o 
  10   4   2      152.00      106.74     10.30 o 
  11   4   2      679.28      626.14     28.15 o 
  12   4   2       51.97       72.92     10.62 o 
  13   4   2        6.04       13.52     10.02 o 
 -11   5   2       12.66       11.76     13.41 o 
 -10   5   2      176.31      165.05     16.27 o 
  -9   5   2        9.65        5.87     11.70 o 
  -8   5   2       63.28       46.37     12.25 o 
  -7   5   2      145.57      168.61     14.58 o 
  -6   5   2       12.34       -5.67     17.38 o 
  -5   5   2       21.73       13.48     19.11 o 
  -4   5   2      347.71      310.37     16.08 o 
  -3   5   2      859.52      901.47     19.32 o 
  -2   5   2      226.98      212.82     11.38 o 
  -1   5   2       36.43       36.55      7.78 o 
   0   5   2      418.18      433.36     15.76 o 
   1   5   2       26.04       23.01      6.45 o 
   2   5   2       50.97       54.79      9.70 o 
   3   5   2      206.16      209.12     14.09 o 
   4   5   2      460.43      429.76     14.26 o 
   5   5   2      486.68      450.38     19.86 o 
   6   5   2       22.34       11.82     12.25 o 
   7   5   2      157.45      192.11     22.75 o 
   8   5   2      141.87      135.66     11.42 o 
   9   5   2      100.78       88.62     10.62 o 
  10   5   2       15.88       15.66      9.60 o 
  11   5   2       66.77       63.13     11.08 o 
  -8   6   2      330.68      365.13     30.67 o 
  -7   6   2        6.92      -13.91     19.74 o 
  -6   6   2       46.34       45.04     20.11 o 
  -5   6   2       22.35       32.70     18.94 o 
  -4   6   2      268.69      314.55     18.77 o 
  -3   6   2        5.20      -15.28     11.18 o 
  -2   6   2       27.88       25.31      9.45 o 
  -1   6   2       83.70       88.37     10.30 o 
   0   6   2       40.26       54.08      9.95 o 
   1   6   2      199.23      179.67     14.18 o 
   2   6   2      387.45      345.92     14.80 o 
   3   6   2      859.06      832.94     35.21 o 
   4   6   2      378.40      377.15     20.43 o 
   5   6   2       35.79        0.61     12.36 o 
   6   6   2       32.92       20.69     19.39 o 
   7   6   2        1.41       -1.03     30.49 o 
   8   6   2       62.26       79.09     11.78 o 
  -2   7   2      148.91      199.73     18.29 o 
  -1   7   2        0.01      -18.38     12.25 o 
   0   7   2       52.72       53.89     17.80 o 
   1   7   2       50.43       41.15     21.80 o 
   2   7   2        0.46      -12.20     18.97 o 
 -15   0   3       22.53       36.48     15.25 o 
 -13   0   3      511.21      503.28     23.30 o 
 -11   0   3     2201.11     2264.58     30.17 o 
  -9   0   3        7.71        1.08      4.36 o 
  -7   0   3      403.36      439.07     10.90 o 
  -5   0   3      682.59      676.10     12.29 o 
  -3   0   3    11313.25    12347.80    191.14 o 
  -1   0   3     1699.52     1854.67     21.13 o 
   1   0   3      147.28      201.31      5.61 o 
   3   0   3     8744.17     8717.19    111.04 o 
   5   0   3      104.85      129.21      6.82 o 
   7   0   3        9.74       12.46      3.91 o 
   9   0   3      710.42      725.44     13.04 o 
  11   0   3      140.82      153.46      8.58 o 
  13   0   3       13.29       37.94     10.31 o 
  15   0   3     1552.42     1384.40     52.79 o 
 -16   1   3       40.13       43.99     11.96 o 
 -15   1   3        8.56        8.31     10.07 o 
 -14   1   3      418.78      364.71     14.27 o 
 -13   1   3        6.61        1.03      6.57 o 
 -12   1   3        8.28        7.39      4.19 o 
 -11   1   3      131.58      148.51      6.49 o 
 -10   1   3      980.93     1008.28     14.27 o 
  -9   1   3      307.76      334.83      8.14 o 
  -8   1   3     1393.30     1460.60     15.24 o 
  -7   1   3      462.48      472.31      8.11 o 
  -6   1   3       31.11       40.18      3.28 o 
  -5   1   3      170.57      214.27      5.26 o 
  -4   1   3      192.15      225.93      6.07 o 
  -3   1   3      111.70      113.12      3.65 o 
  -2   1   3     2785.98     2814.04     24.48 o 
  -1   1   3     1991.41     2051.41     15.86 o 
   0   1   3     1988.20     1977.21     18.56 o 
   1   1   3      104.22      116.51      2.99 o 
   2   1   3     1402.14     1422.92     13.06 o 
   3   1   3      445.61      396.85      6.19 o 
   4   1   3      105.60      133.31      4.51 o 
   5   1   3     1012.60     1006.00     11.39 o 
   6   1   3      483.43      484.81      7.37 o 
   7   1   3      284.37      265.53      6.03 o 
   8   1   3       32.01       34.79      3.82 o 
   9   1   3      570.14      587.13     10.94 o 
  10   1   3      229.69      220.47      8.27 o 
  11   1   3       59.63       53.04      4.93 o 
  12   1   3      812.85      828.04     25.97 o 
  13   1   3       66.58       58.24      8.83 o 
  14   1   3      262.02      293.55     14.64 o 
  15   1   3      360.65      366.60     15.51 o 
 -15   2   3       59.67       60.85     13.33 o 
 -14   2   3       70.10       60.13      7.62 o 
 -13   2   3       27.09       32.04      6.69 o 
 -12   2   3        7.79        9.20      7.60 o 
 -11   2   3      203.51      205.17     13.91 o 
 -10   2   3       18.45       13.32      5.04 o 
  -9   2   3      697.09      681.40     12.15 o 
  -8   2   3      391.13      397.59      9.21 o 
  -7   2   3       48.16       60.54      4.62 o 
  -6   2   3      314.88      405.65      9.52 o 
  -5   2   3       32.84       30.46      3.50 o 
  -4   2   3     3801.19     3871.94     40.75 o 
  -3   2   3      147.65      170.12      5.70 o 
  -2   2   3     1226.73     1232.47     13.09 o 
  -1   2   3     1140.29     1146.33     12.22 o 
   0   2   3     2609.41     2675.36     27.95 o 
   1   2   3      168.14      199.73      4.60 o 
   2   2   3       45.35       64.66      3.03 o 
   3   2   3      134.67      140.81      6.75 o 
   4   2   3     3723.17     3674.43     42.77 o 
   5   2   3      100.52      111.18      4.94 o 
   6   2   3      907.08      884.87     12.15 o 
   7   2   3       11.11        8.73      3.69 o 
   8   2   3     1388.97     1329.47     15.86 o 
   9   2   3        0.79       -5.83      3.97 o 
  10   2   3      125.20      126.33      5.66 o 
  11   2   3        1.11       -6.42      5.81 o 
  12   2   3        3.18        6.74      6.40 o 
  13   2   3      128.41      124.65      8.99 o 
  14   2   3       63.95       54.57      8.18 o 
  15   2   3       38.76       27.44      8.92 o 
 -14   3   3       46.97       33.07      9.25 o 
 -13   3   3       18.51       35.80     15.99 o 
 -12   3   3       25.84       19.77     11.37 o 
 -11   3   3       39.97       30.30     11.39 o 
 -10   3   3       97.61       93.31     16.50 o 
  -9   3   3      356.45      343.41     17.14 o 
  -8   3   3        0.24        5.83     16.37 o 
  -7   3   3      439.47      421.93     12.21 o 
  -6   3   3       22.01       20.63      6.35 o 
  -5   3   3      637.61      610.08     14.03 o 
  -4   3   3        5.84        8.49      3.86 o 
  -3   3   3     2409.51     2380.73     34.63 o 
  -2   3   3      253.20      252.19      7.70 o 
  -1   3   3       98.52      116.04      6.16 o 
   0   3   3        3.83        8.08      4.41 o 
   1   3   3     1034.74     1058.50     17.93 o 
   2   3   3       24.48       32.02      4.61 o 
   3   3   3        0.20       -2.41      3.81 o 
   4   3   3      469.39      470.09     14.04 o 
   5   3   3     1708.22     1702.02     22.82 o 
   6   3   3       80.10       76.82      5.70 o 
   7   3   3     1468.87     1392.00     18.25 o 
   8   3   3      156.81      162.52      6.72 o 
   9   3   3      366.19      349.11     13.23 o 
  10   3   3       35.49       30.81      8.25 o 
  11   3   3        2.03       -7.02      8.56 o 
  12   3   3       12.00        8.14      8.40 o 
  13   3   3       18.19       19.82      8.90 o 
  14   3   3       40.26       37.54     11.65 o 
 -13   4   3      100.12       74.25     14.84 o 
 -12   4   3      141.60      141.23     21.57 o 
 -11   4   3      132.45      116.30     14.09 o 
 -10   4   3        6.39       12.23     11.39 o 
  -9   4   3      333.33      358.01     19.08 o 
  -8   4   3      150.53      145.31     13.12 o 
  -7   4   3       91.63       81.27     11.19 o 
  -6   4   3        3.22       -2.24      6.62 o 
  -5   4   3      101.64       91.13      7.82 o 
  -4   4   3      152.46      143.35      8.20 o 
  -3   4   3      297.15      303.30     11.16 o 
  -2   4   3      669.75      632.39     12.83 o 
  -1   4   3     1328.48     1347.50     36.72 o 
   0   4   3      112.47      120.49      7.09 o 
   1   4   3      316.97      311.72     11.38 o 
   2   4   3      128.02      141.02      8.03 o 
   3   4   3      266.78      263.53     13.46 o 
   4   4   3      124.10      141.68     10.13 o 
   5   4   3       56.27       65.65      8.65 o 
   6   4   3       20.91       21.78      5.87 o 
   7   4   3       44.65       55.27      8.64 o 
   8   4   3      302.33      265.16     12.59 o 
   9   4   3        0.47        2.96      7.78 o 
  10   4   3        7.62       11.97      8.25 o 
  11   4   3       31.41       33.50      9.41 o 
  12   4   3        1.22       -1.79      8.84 o 
  13   4   3      199.41      244.19     26.79 o 
 -11   5   3       51.11       61.89     14.75 o 
 -10   5   3      250.75      262.84     18.34 o 
  -9   5   3        1.84       -2.44     12.03 o 
  -8   5   3      159.42      150.92     14.34 o 
  -7   5   3       92.38      115.36     13.04 o 
  -6   5   3      102.27      112.02     12.44 o 
  -5   5   3       14.46        6.42      9.58 o 
  -4   5   3      504.77      495.61     12.73 o 
  -3   5   3       25.73       27.70      6.69 o 
  -2   5   3      876.04      841.61     15.80 o 
  -1   5   3      375.40      364.90     15.51 o 
   0   5   3      224.42      244.82     10.07 o 
   1   5   3       49.83       41.61      7.96 o 
   2   5   3      631.37      589.36     19.03 o 
   3   5   3       32.57       41.72     10.14 o 
   4   5   3       18.96       27.39      8.04 o 
   5   5   3      109.27      101.46     13.56 o 
   6   5   3       33.03       20.45      8.47 o 
   7   5   3        4.38        6.02      8.18 o 
   8   5   3       34.98       16.73      9.96 o 
   9   5   3       26.75       19.72      9.24 o 
  10   5   3        6.42       -2.21      9.19 o 
  11   5   3       36.03       35.17     10.70 o 
  -8   6   3      239.28      306.70     29.01 o 
  -7   6   3       41.47       63.52     21.23 o 
  -6   6   3        1.16      -12.92     13.61 o 
  -5   6   3       66.30       61.21     14.02 o 
  -4   6   3        6.92       12.33     12.51 o 
  -3   6   3       50.37       57.57     12.55 o 
  -2   6   3        1.50        5.92     16.58 o 
  -1   6   3      209.32      234.30     20.11 o 
   0   6   3        0.91        0.55     10.61 o 
   1   6   3       24.39       16.95     10.55 o 
   2   6   3       25.91       40.66     14.28 o 
   3   6   3        2.71        9.60     30.73 o 
   4   6   3        0.44        0.99     12.06 o 
   5   6   3      109.06      115.36     11.44 o 
   6   6   3        1.41       -4.38      8.74 o 
   7   6   3       17.40       18.30      9.89 o 
   8   6   3       18.07       14.35     10.27 o 
  -1   7   3       26.88       24.79     13.27 o 
   0   7   3       99.91      101.21     15.00 o 
   1   7   3       49.69       94.17     29.77 o 
 -16   0   4       39.56       48.67     16.25 o 
 -14   0   4      127.04      140.05     17.91 o 
 -12   0   4      925.59      927.62     28.54 o 
 -10   0   4      532.52      536.73     11.58 o 
  -8   0   4      376.99      380.37     11.51 o 
  -6   0   4       37.80       48.50      4.76 o 
  -4   0   4      274.29      253.57      5.89 o 
  -2   0   4     6025.40     6376.96     96.15 o 
   0   0   4     4493.35     4619.32     51.63 o 
   2   0   4      885.34      800.22     12.57 o 
   4   0   4      680.54      702.82     12.13 o 
   6   0   4       28.70       47.16      4.78 o 
   8   0   4     1199.92     1153.79     17.19 o 
  10   0   4        8.69       11.45      5.27 o 
  12   0   4     2194.21     2070.26     42.37 o 
  14   0   4      145.51      140.88     18.44 o 
 -16   1   4      277.52      238.92     16.82 o 
 -15   1   4      303.68      285.97     13.96 o 
 -14   1   4      166.78      172.56      9.99 o 
 -13   1   4       26.56       28.36      7.29 o 
 -12   1   4      139.09      133.56      7.74 o 
 -11   1   4       93.43      103.05      5.99 o 
 -10   1   4      413.88      405.62      9.22 o 
  -9   1   4      134.70      150.86      5.94 o 
  -8   1   4      346.93      345.30      8.00 o 
  -7   1   4      110.32      121.10      6.10 o 
  -6   1   4     1611.98     1641.08     17.82 o 
  -5   1   4      995.02     1021.46     13.11 o 
  -4   1   4       26.93       39.52      3.43 o 
  -3   1   4       20.63       22.25      1.85 o 
  -2   1   4      913.92      839.60      7.93 o 
  -1   1   4      824.55      818.06      7.83 o 
   0   1   4       48.90       48.45      2.47 o 
   1   1   4     4716.69     4770.90     40.17 o 
   2   1   4     1004.60     1031.80      9.36 o 
   3   1   4      563.52      589.74      8.77 o 
   4   1   4      207.88      223.94      4.94 o 
   5   1   4        2.07        2.59      2.61 o 
   6   1   4      418.46      409.24      7.03 o 
   7   1   4     1132.02     1139.11     13.56 o 
   8   1   4      240.70      240.62      6.03 o 
   9   1   4     1348.43     1286.99     15.87 o 
  10   1   4      149.08      168.58      6.23 o 
  11   1   4        3.08        0.23      3.81 o 
  12   1   4      153.17      150.88      7.42 o 
  13   1   4       28.76       32.06      8.38 o 
  14   1   4        6.77       -2.02     12.28 o 
  15   1   4       32.01       31.68      9.32 o 
 -15   2   4        6.50        1.21     11.50 o 
 -14   2   4       35.51       23.88     11.56 o 
 -13   2   4        4.98       -0.71     10.46 o 
 -12   2   4        9.42       12.22      8.55 o 
 -11   2   4       75.67       71.24     23.00 o 
 -10   2   4       50.20       51.15      5.60 o 
  -9   2   4      348.73      349.07      9.45 o 
  -8   2   4      142.23      156.01      6.30 o 
  -7   2   4     1188.25     1214.19     16.37 o 
  -6   2   4     2341.33     2412.08     27.37 o 
  -5   2   4     1901.36     1892.65     21.95 o 
  -4   2   4      600.48      625.93      9.73 o 
  -3   2   4      109.28      111.81      3.78 o 
  -2   2   4       62.30       51.62      2.76 o 
  -1   2   4     1008.11     1059.62     11.50 o 
   0   2   4      353.96      380.69      5.81 o 
   1   2   4       18.61       10.79      2.48 o 
   2   2   4     1439.69     1384.86     14.45 o 
   3   2   4      279.11      246.83      6.73 o 
   4   2   4       28.09       23.22      4.99 o 
   5   2   4      353.43      346.87      7.26 o 
   6   2   4      400.32      355.63     10.22 o 
   7   2   4      154.39      152.67      6.50 o 
   8   2   4       61.82       58.07      7.90 o 
   9   2   4      264.60      274.04      7.47 o 
  10   2   4      673.80      635.91     10.67 o 
  11   2   4      153.56      151.34     11.63 o 
  12   2   4       22.26       22.76      6.85 o 
  13   2   4      223.05      233.82     10.72 o 
  14   2   4       15.94        3.01      7.33 o 
  15   2   4      249.75      272.11     14.34 o 
 -14   3   4       15.35       18.60     12.10 o 
 -13   3   4      104.48      105.66     13.87 o 
 -12   3   4      142.78      150.94     14.24 o 
 -11   3   4      145.29      141.09     16.35 o 
 -10   3   4     1055.25      932.67     48.18 o 
  -9   3   4      352.47      357.61     17.15 o 
  -8   3   4     1300.15     1265.10     25.99 o 
  -7   3   4       29.03       31.01      6.13 o 
  -6   3   4      154.68      160.40      7.46 o 
  -5   3   4       17.40       22.83      5.58 o 
  -4   3   4      958.02      940.11     18.51 o 
  -3   3   4        0.18        1.33      3.15 o 
  -2   3   4       38.39       40.45      3.58 o 
  -1   3   4       41.85       46.64      3.77 o 
   0   3   4       48.63       51.71      4.14 o 
   1   3   4      403.26      389.97      8.80 o 
   2   3   4     3477.43     3417.82     40.64 o 
   3   3   4      184.51      201.43      7.68 o 
   4   3   4        0.16        2.64      4.61 o 
   5   3   4        1.15       -2.54      4.58 o 
   6   3   4      521.61      488.25     12.58 o 
   7   3   4      260.86      246.77      8.72 o 
   8   3   4      132.26      147.77      7.38 o 
   9   3   4       18.38       19.28      6.12 o 
  10   3   4       26.35       10.94      7.76 o 
  11   3   4      101.22       81.76     12.59 o 
  12   3   4       37.88       23.31      9.98 o 
  13   3   4        6.32        2.70     10.66 o 
  14   3   4       77.79       85.11     11.43 o 
 -13   4   4        3.11       -1.07     12.53 o 
 -12   4   4      255.22      236.47     17.35 o 
 -11   4   4       43.27       38.49     12.39 o 
 -10   4   4      119.01      102.07     13.31 o 
  -9   4   4        1.50        3.59     10.55 o 
  -8   4   4       43.27       55.85     11.22 o 
  -7   4   4      821.87      810.05     23.65 o 
  -6   4   4      504.86      473.67     13.60 o 
  -5   4   4     1181.19     1158.35     21.45 o 
  -4   4   4     1422.59     1412.85     21.19 o 
  -3   4   4      998.25      977.15     14.04 o 
  -2   4   4       56.47       56.46      6.11 o 
  -1   4   4      209.03      233.19     10.05 o 
   0   4   4      163.77      162.06      7.49 o 
   1   4   4       65.85       67.17      7.54 o 
   2   4   4      420.82      408.65     10.06 o 
   3   4   4      705.46      653.26     15.16 o 
   4   4   4       58.81       73.63      7.30 o 
   5   4   4      152.25      163.77     14.05 o 
   6   4   4        3.75       -8.38      5.86 o 
   7   4   4      113.04      109.67      6.66 o 
   8   4   4      396.52      382.12     16.96 o 
   9   4   4        1.65      -11.43      7.62 o 
  10   4   4      108.48      111.02     10.64 o 
  11   4   4       25.68       16.15      9.16 o 
  12   4   4       56.21       41.85     11.72 o 
 -11   5   4      253.22      302.98     27.81 o 
 -10   5   4       26.04       50.16     20.06 o 
  -9   5   4        0.78      -13.53     16.51 o 
  -8   5   4       26.99       50.76     18.51 o 
  -7   5   4       72.62       71.70     18.40 o 
  -6   5   4       35.08       34.80     16.02 o 
  -5   5   4        1.81       -1.33     10.67 o 
  -4   5   4       39.54       45.60      8.23 o 
  -3   5   4       88.03       78.53      8.73 o 
  -2   5   4       27.24       45.68      8.44 o 
  -1   5   4      991.23      940.44     23.99 o 
   0   5   4      997.47     1003.21     20.83 o 
   1   5   4      292.26      283.59     15.49 o 
   2   5   4        6.46       13.61      7.25 o 
   3   5   4        0.84       -9.56      7.06 o 
   4   5   4      228.70      212.24     10.31 o 
   5   5   4       26.52       41.45      7.35 o 
   6   5   4        4.24       -0.65      7.99 o 
   7   5   4      568.95      564.80     23.67 o 
   8   5   4       15.94        7.97      9.93 o 
   9   5   4      144.65      137.47     11.97 o 
  10   5   4      146.68      138.55     12.61 o 
  -8   6   4        8.24       29.50     15.14 o 
  -7   6   4       14.00       12.01     14.39 o 
  -6   6   4       76.88      106.18     27.20 o 
  -5   6   4       54.51       64.06     13.83 o 
  -4   6   4      117.02      137.40     14.60 o 
  -3   6   4        8.54        4.13     11.38 o 
  -2   6   4       33.66       31.79      7.92 o 
  -1   6   4       24.27       24.40     12.96 o 
   0   6   4      157.73      173.06     14.68 o 
   1   6   4      478.56      453.08     14.90 o 
   2   6   4       86.69       82.20      9.56 o 
   3   6   4        1.83       -4.19      7.45 o 
   4   6   4      174.97      169.78     14.99 o 
   5   6   4       21.63       14.07      9.36 o 
   6   6   4       28.88       13.84     12.13 o 
   7   6   4       33.05       25.59     10.48 o 
 -15   0   5        1.85       11.16     13.51 o 
 -13   0   5      284.38      292.72     16.65 o 
 -11   0   5      285.56      297.24     12.06 o 
  -9   0   5        7.54        7.90      6.13 o 
  -7   0   5      826.61      846.22     13.75 o 
  -5   0   5     3986.22     3838.45     51.08 o 
  -3   0   5      998.63      999.52     13.11 o 
  -1   0   5     1071.56     1051.77     21.70 o 
   1   0   5     5007.28     5050.82     50.68 o 
   3   0   5     1466.89     1366.45     20.05 o 
   5   0   5       64.34       43.38      5.04 o 
   7   0   5      523.65      495.79     12.02 o 
   9   0   5       80.20       82.56      6.29 o 
  11   0   5        2.32       -3.88      6.12 o 
  13   0   5      926.93      897.22     25.12 o 
  15   0   5      150.47      146.90     23.20 o 
 -15   1   5        0.32       -4.93      7.36 o 
 -14   1   5      337.36      305.28     13.90 o 
 -13   1   5       54.86       44.85      7.58 o 
 -12   1   5        0.24        0.09      4.99 o 
 -11   1   5        1.40       -0.53      4.83 o 
 -10   1   5       14.53       11.81      4.63 o 
  -9   1   5      278.56      262.36      7.81 o 
  -8   1   5       16.92        9.51      4.06 o 
  -7   1   5       10.53       11.71      4.11 o 
  -6   1   5     1553.30     1518.55     17.08 o 
  -5   1   5      757.53      815.45     10.23 o 
  -4   1   5     2320.75     2380.63     21.32 o 
  -3   1   5      437.64      421.79      5.13 o 
  -2   1   5      556.25      622.63      6.16 o 
  -1   1   5     2486.42     2471.85     20.25 o 
   0   1   5        0.02        1.26      1.84 o 
   1   1   5     4111.97     3940.30     31.48 o 
   2   1   5      625.46      593.88      6.32 o 
   3   1   5        3.70       -1.19      1.96 o 
   4   1   5      214.84      201.76      4.30 o 
   5   1   5       76.55       89.05      3.17 o 
   6   1   5      708.11      642.24      8.13 o 
   7   1   5     2031.49     2023.69     18.11 o 
   8   1   5       10.72       12.47      4.04 o 
   9   1   5      130.37      141.38      5.46 o 
  10   1   5       79.63       81.07      5.48 o 
  11   1   5      220.00      234.60      8.96 o 
  12   1   5      334.51      315.75      9.45 o 
  13   1   5       59.60       74.19      9.53 o 
  14   1   5        6.68       22.71      9.00 o 
  15   1   5       43.54       37.84     13.10 o 
 -15   2   5        9.36       -9.59     16.22 o 
 -14   2   5        4.21       -8.23     12.55 o 
 -13   2   5       56.15       60.18      9.95 o 
 -12   2   5       73.33       64.94      9.81 o 
 -11   2   5       98.76      102.93      6.73 o 
 -10   2   5      131.31      150.05     10.47 o 
  -9   2   5     1207.64     1246.28     17.57 o 
  -8   2   5       88.57      100.44      5.93 o 
  -7   2   5      228.73      239.96      7.56 o 
  -6   2   5       32.42       26.55      4.46 o 
  -5   2   5       51.11       49.99      4.29 o 
  -4   2   5      503.48      476.84      7.82 o 
  -3   2   5        6.97       10.43      2.30 o 
  -2   2   5       36.03       58.08      2.91 o 
  -1   2   5      461.61      485.41      7.67 o 
   0   2   5       15.17        3.63      2.29 o 
   1   2   5      652.14      684.88      8.05 o 
   2   2   5     1446.81     1332.62     15.40 o 
   3   2   5        8.83        7.00      3.20 o 
   4   2   5      123.36      113.67      4.56 o 
   5   2   5       32.33       32.95      3.94 o 
   6   2   5      373.97      344.26      9.33 o 
   7   2   5        7.98        5.09      4.27 o 
   8   2   5      757.09      699.12     11.77 o 
   9   2   5      453.75      428.74      9.95 o 
  10   2   5      268.46      285.72      8.92 o 
  11   2   5      175.02      191.93      7.34 o 
  12   2   5       89.96      102.13      9.16 o 
  13   2   5       24.11       16.81      8.57 o 
  14   2   5        0.03        3.91      8.70 o 
 -14   3   5       41.92       44.75     13.16 o 
 -13   3   5      331.72      346.32     41.52 o 
 -12   3   5        0.16       -9.43     10.36 o 
 -11   3   5      503.76      473.95     19.83 o 
 -10   3   5        3.17       -0.58      8.35 o 
  -9   3   5      899.94      862.78     15.18 o 
  -8   3   5       87.23      101.58      7.99 o 
  -7   3   5      730.15      739.89     14.64 o 
  -6   3   5      528.32      519.05     12.18 o 
  -5   3   5      104.92      104.56      6.16 o 
  -4   3   5        4.69        7.64      4.75 o 
  -3   3   5       25.61       17.12      3.42 o 
  -2   3   5       49.32       47.76      3.72 o 
  -1   3   5        0.20       -4.08      3.02 o 
   0   3   5       37.86       40.24      3.71 o 
   1   3   5     1010.37      921.13     11.39 o 
   2   3   5      196.05      207.52      6.81 o 
   3   3   5      155.79      133.22      6.58 o 
   4   3   5      132.06      132.36      6.69 o 
   5   3   5      214.66      224.96      8.43 o 
   6   3   5       41.53       38.79      5.67 o 
   7   3   5       84.78       88.04      7.50 o 
   8   3   5      115.43      123.10      7.49 o 
   9   3   5      286.05      276.05      8.75 o 
  10   3   5       16.34        3.41      7.75 o 
  11   3   5      361.64      360.66     18.98 o 
  12   3   5       43.55       39.04      9.52 o 
  13   3   5      191.03      205.40     13.42 o 
 -13   4   5       77.52       67.17     14.28 o 
 -12   4   5        0.33        4.96     11.96 o 
 -11   4   5        0.19        8.51     11.28 o 
 -10   4   5      391.57      367.81     18.91 o 
  -9   4   5      321.45      307.22     17.35 o 
  -8   4   5       31.67       36.97     10.96 o 
  -7   4   5      119.30      133.61      8.77 o 
  -6   4   5        0.73       -5.43      5.92 o 
  -5   4   5      287.32      284.48     10.15 o 
  -4   4   5       87.70       82.51      6.88 o 
  -3   4   5     1124.69     1087.31     21.98 o 
  -2   4   5      162.95      162.58      8.11 o 
  -1   4   5      200.75      225.75      8.45 o 
   0   4   5      560.50      534.88     11.92 o 
   1   4   5        6.56        2.58      4.92 o 
   2   4   5      269.98      281.72     11.24 o 
   3   4   5       16.47       13.46      6.35 o 
   4   4   5     1266.17     1204.53     33.59 o 
   5   4   5        3.92        0.77      6.01 o 
   6   4   5        0.01       -7.30      4.87 o 
   7   4   5       43.65       46.70      6.08 o 
   8   4   5      644.84      584.37     17.10 o 
   9   4   5       94.95      103.14     10.29 o 
  10   4   5      143.77      148.91     11.66 o 
  11   4   5        6.38       -9.90      8.54 o 
  12   4   5      220.32      227.03     14.27 o 
 -11   5   5        0.17       -7.55     18.48 o 
 -10   5   5       43.44       48.41     20.60 o 
  -9   5   5      324.08      356.30     20.40 o 
  -8   5   5        4.00        5.75     12.11 o 
  -7   5   5        2.10       -6.05     11.26 o 
  -6   5   5      250.54      295.39     19.56 o 
  -5   5   5       10.32       -0.59     10.74 o 
  -4   5   5      533.66      582.06     21.28 o 
  -3   5   5        0.06       -0.97      7.25 o 
  -2   5   5       87.52       82.06      8.66 o 
  -1   5   5      105.67      111.59      6.63 o 
   0   5   5        1.39       -3.13      7.97 o 
   1   5   5      774.29      732.00     17.19 o 
   2   5   5      143.51      153.81     12.89 o 
   3   5   5       86.73       87.74      8.34 o 
   4   5   5      257.33      253.96     12.89 o 
   5   5   5       32.50       46.39      7.85 o 
   6   5   5      154.75      163.34     13.03 o 
   7   5   5       28.01       22.09      8.95 o 
   8   5   5      102.96      101.84     10.95 o 
   9   5   5       41.62       43.06     10.40 o 
  10   5   5       18.72       12.26     10.48 o 
  -7   6   5      383.80      410.93     30.93 o 
  -6   6   5       26.91       21.08     17.57 o 
  -5   6   5      356.45      385.73     23.12 o 
  -4   6   5        5.17       -7.25     11.49 o 
  -3   6   5      292.62      298.45     21.24 o 
  -2   6   5       13.55       19.58     11.77 o 
  -1   6   5       31.59       47.55      9.46 o 
   0   6   5       25.49       39.95      9.18 o 
   1   6   5      243.64      254.31     17.13 o 
   2   6   5        2.02      -10.76      7.17 o 
   3   6   5      119.84      134.02     10.22 o 
   4   6   5        0.94       -8.12     14.84 o 
   5   6   5      151.14      169.02     15.36 o 
   6   6   5       57.83       53.96     10.96 o 
   7   6   5      235.57      247.40     14.98 o 
 -14   0   6      488.27      461.69     28.99 o 
 -12   0   6       38.58       34.11      7.89 o 
 -10   0   6      326.58      307.81     11.92 o 
  -8   0   6       10.41        8.26      4.46 o 
  -6   0   6      520.14      577.50     10.21 o 
  -4   0   6      278.16      291.34      6.87 o 
  -2   0   6     1092.97     1065.98     16.14 o 
   0   0   6       43.76       45.66      3.20 o 
   2   0   6       16.91       -1.27      2.64 o 
   4   0   6    13697.26    14220.01    156.15 o 
   6   0   6      827.84      703.70     14.33 o 
   8   0   6      184.34      198.95     10.57 o 
  10   0   6       98.87      111.33      8.16 o 
  12   0   6      641.71      632.36     16.11 o 
  14   0   6     1141.73     1171.00     40.62 o 
 -15   1   6        1.79        9.64      7.66 o 
 -14   1   6       55.43       43.96      8.30 o 
 -13   1   6       16.09        5.45      5.42 o 
 -12   1   6      187.40      205.27      7.60 o 
 -11   1   6      639.73      629.43     18.56 o 
 -10   1   6       57.27       64.73      4.84 o 
  -9   1   6       19.84       21.28      4.65 o 
  -8   1   6       86.38       79.73      4.97 o 
  -7   1   6      372.99      356.58      7.79 o 
  -6   1   6       94.40       83.16      3.29 o 
  -5   1   6        8.09       14.90      2.43 o 
  -4   1   6      876.10      898.25      8.93 o 
  -3   1   6        1.43        3.54      1.84 o 
  -2   1   6       44.47       79.60      2.69 o 
  -1   1   6      144.13      148.80      3.60 o 
   0   1   6      247.05      242.95      4.44 o 
   1   1   6     3915.78     3983.36     36.49 o 
   2   1   6       87.80       83.35      2.53 o 
   3   1   6      252.54      225.22      4.54 o 
   4   1   6        0.02       -1.40      2.30 o 
   5   1   6      516.55      450.62      6.70 o 
   6   1   6       89.00       76.27      3.66 o 
   7   1   6      183.46      207.59      5.42 o 
   8   1   6      516.72      520.11     10.53 o 
   9   1   6       38.67       31.47      4.46 o 
  10   1   6     1301.28     1281.39     15.20 o 
  11   1   6     1104.95     1096.20     19.01 o 
  12   1   6       79.72       79.72      6.83 o 
  13   1   6      237.61      237.73      8.97 o 
  14   1   6        0.04        4.62      8.76 o 
 -15   2   6       44.10       52.59     16.92 o 
 -14   2   6       23.47       33.25     10.19 o 
 -13   2   6      314.07      334.30     14.69 o 
 -12   2   6      228.90      236.83     12.70 o 
 -11   2   6      261.38      254.19      8.92 o 
 -10   2   6       97.84      104.94      6.54 o 
  -9   2   6      478.79      466.56     10.57 o 
  -8   2   6      766.47      776.31     11.91 o 
  -7   2   6      140.75      155.70      5.85 o 
  -6   2   6      811.49      761.50     11.12 o 
  -5   2   6      908.66      875.25     11.66 o 
  -4   2   6       28.99       27.14      3.60 o 
  -3   2   6      616.34      574.72      6.76 o 
  -2   2   6      714.39      760.50      8.45 o 
  -1   2   6     3250.84     3231.07     28.33 o 
   0   2   6      383.21      383.13      8.93 o 
   1   2   6     1098.53     1147.09     11.14 o 
   2   2   6       44.89       37.93      2.78 o 
   3   2   6       19.97       17.62      2.60 o 
   4   2   6       25.61       25.07      3.60 o 
   5   2   6      772.39      746.72     10.41 o 
   6   2   6      342.43      314.56      7.98 o 
   7   2   6     1563.13     1520.98     19.43 o 
   8   2   6      382.04      359.96      8.95 o 
   9   2   6       32.48       32.38      4.88 o 
  10   2   6       21.53       28.52      5.02 o 
  11   2   6      167.54      183.22      7.10 o 
  12   2   6       12.79       10.35      8.39 o 
  13   2   6        7.54        5.70      7.75 o 
  14   2   6        0.04       -5.76      8.70 o 
 -14   3   6       50.02       62.37     13.41 o 
 -13   3   6       69.66       71.01     16.51 o 
 -12   3   6      227.13      245.38     13.58 o 
 -11   3   6        5.98       13.92     10.10 o 
 -10   3   6      535.58      512.43     16.57 o 
  -9   3   6       16.50       14.59      4.96 o 
  -8   3   6      158.01      165.15      6.55 o 
  -7   3   6      308.86      296.11      9.36 o 
  -6   3   6     3854.95     3743.89     41.24 o 
  -5   3   6       24.74       25.66      5.21 o 
  -4   3   6     1235.54     1180.43     16.18 o 
  -3   3   6      548.78      561.47      8.87 o 
  -2   3   6      857.01      823.54     10.81 o 
  -1   3   6       12.59        8.01      4.02 o 
   0   3   6       50.12       53.41      5.09 o 
   1   3   6      272.19      275.40      7.36 o 
   2   3   6      403.40      373.41      8.52 o 
   3   3   6      110.32      131.22      7.68 o 
   4   3   6     1186.47     1146.09     17.86 o 
   5   3   6       97.79       92.10      6.62 o 
   6   3   6      109.81      106.59     10.64 o 
   7   3   6        6.26        2.69      5.27 o 
   8   3   6        3.55        1.07      5.28 o 
   9   3   6        4.36       -4.55      4.06 o 
  10   3   6       40.11       41.30      8.92 o 
  11   3   6       39.01       52.75     12.90 o 
  12   3   6      221.34      218.23     13.27 o 
  13   3   6        9.31        0.64      9.48 o 
 -12   4   6      797.40      778.55     38.97 o 
 -11   4   6      119.00      130.16     15.99 o 
 -10   4   6       21.96       27.02     12.29 o 
  -9   4   6        0.34      -10.21     10.78 o 
  -8   4   6      122.52      141.99     13.62 o 
  -7   4   6        0.10        0.29      8.94 o 
  -6   4   6       19.82       22.57      7.36 o 
  -5   4   6       56.64       64.86     11.15 o 
  -4   4   6        0.58        4.88      6.78 o 
  -3   4   6      537.22      490.24     15.11 o 
  -2   4   6      149.81      151.23      6.88 o 
  -1   4   6      485.70      454.93     10.73 o 
   0   4   6      521.28      500.97     10.32 o 
   1   4   6        3.87        1.19      4.95 o 
   2   4   6      347.72      328.51     11.78 o 
   3   4   6       17.11       10.15      6.41 o 
   4   4   6        6.39       13.84     10.38 o 
   5   4   6        0.16       -7.08      6.79 o 
   6   4   6       40.93       49.25      7.23 o 
   7   4   6      162.61      178.01      8.55 o 
   8   4   6       89.58      103.33      9.81 o 
   9   4   6       24.55       35.26      9.01 o 
  10   4   6       30.28       20.88      9.16 o 
  11   4   6       31.49        5.59     10.46 o 
  12   4   6        0.70        7.59      9.92 o 
 -10   5   6       36.90       39.55     14.36 o 
  -9   5   6       85.58      134.98     15.73 o 
  -8   5   6       96.39       98.13     15.34 o 
  -7   5   6      144.31      157.57     18.61 o 
  -6   5   6       65.54       54.56     12.28 o 
  -5   5   6        3.87       -5.65      7.67 o 
  -4   5   6      135.27      148.14     10.07 o 
  -3   5   6       28.36       35.47      7.95 o 
  -2   5   6       21.16       18.04      7.39 o 
  -1   5   6       52.74       48.89      7.16 o 
   0   5   6       83.90       72.18      7.96 o 
   1   5   6      102.00      107.85      8.64 o 
   2   5   6      208.52      216.33     10.72 o 
   3   5   6       39.60       44.59      7.64 o 
   4   5   6        2.69       -9.85      6.57 o 
   5   5   6      588.72      595.89     25.59 o 
   6   5   6       18.36       20.27      9.51 o 
   7   5   6       15.40       10.23      9.79 o 
   8   5   6        4.58        0.78     12.51 o 
   9   5   6       63.08       43.40     10.78 o 
  -7   6   6       12.07       -3.10     13.44 o 
  -6   6   6       14.11       14.82     13.29 o 
  -5   6   6      167.50      199.74     23.55 o 
  -4   6   6       42.93       57.18     13.66 o 
  -3   6   6       47.65       55.30     11.61 o 
  -2   6   6      125.40      139.95     11.55 o 
  -1   6   6       15.28       -0.12      8.69 o 
   0   6   6        9.50       -5.56      8.60 o 
   1   6   6      113.99      131.77     24.77 o 
   2   6   6      103.87      114.08     10.05 o 
   3   6   6        0.21       -0.60      7.67 o 
   4   6   6      576.55      561.61     20.67 o 
   5   6   6       17.68       36.17     11.26 o 
   6   6   6       65.48       69.85     12.64 o 
 -15   0   7      488.27      457.02     16.73 o 
 -13   0   7      660.30      650.92     32.18 o 
 -11   0   7      116.78      119.16      9.07 o 
  -9   0   7      492.79      484.37     10.82 o 
  -7   0   7     1767.37     1801.01     23.64 o 
  -5   0   7     4262.40     4425.28     58.08 o 
  -3   0   7     2498.15     2410.45     28.70 o 
  -1   0   7     2173.94     1977.55     23.96 o 
   1   0   7      191.13      198.54      5.19 o 
   3   0   7        3.18        8.53      3.01 o 
   5   0   7        2.99       -0.36      5.72 o 
   7   0   7       25.44       37.15      5.11 o 
   9   0   7      245.99      266.57     11.12 o 
  11   0   7       18.60       20.07      7.20 o 
  13   0   7      317.80      298.16     24.59 o 
 -15   1   7        5.27        2.18      9.08 o 
 -14   1   7        8.96       -7.06      8.60 o 
 -13   1   7      215.02      234.63      9.20 o 
 -12   1   7      867.35      879.58     27.03 o 
 -11   1   7      162.85      174.30      7.65 o 
 -10   1   7      552.42      530.45     10.05 o 
  -9   1   7      985.32      978.60     13.53 o 
  -8   1   7       87.13       94.01      5.19 o 
  -7   1   7      446.03      438.98      8.44 o 
  -6   1   7       97.18       94.78      3.69 o 
  -5   1   7        0.80        2.41      2.39 o 
  -4   1   7       86.32      120.22      3.38 o 
  -3   1   7       48.38       73.65      2.92 o 
  -2   1   7     4884.12     5013.84     39.93 o 
  -1   1   7      303.84      304.67      4.99 o 
   0   1   7     1519.50     1331.94     12.99 o 
   1   1   7      697.63      751.76      8.69 o 
   2   1   7      234.57      204.65      4.02 o 
   3   1   7        8.53        9.64      2.42 o 
   4   1   7       15.53       33.58      2.85 o 
   5   1   7      464.97      436.65      6.97 o 
   6   1   7      289.76      264.19      8.39 o 
   7   1   7      102.31      115.93      5.45 o 
   8   1   7        0.15        5.94      4.34 o 
   9   1   7      103.80      109.30      5.79 o 
  10   1   7      757.72      726.89     11.06 o 
  11   1   7      289.63      307.72      9.61 o 
  12   1   7      111.11      132.66     11.35 o 
  13   1   7        0.04        6.25      6.01 o 
  14   1   7        1.38        3.15      9.15 o 
 -14   2   7       58.89       59.18     10.59 o 
 -13   2   7       62.95       58.39     10.02 o 
 -12   2   7      276.61      287.77     11.40 o 
 -11   2   7       62.18       64.63      5.98 o 
 -10   2   7       13.50       12.56      4.92 o 
  -9   2   7     1057.16     1056.75     14.53 o 
  -8   2   7      487.55      471.46      9.53 o 
  -7   2   7       13.81       15.71      4.45 o 
  -6   2   7      718.74      726.33     10.94 o 
  -5   2   7       11.16        5.15      3.86 o 
  -4   2   7       49.58       47.77      2.78 o 
  -3   2   7       76.13       83.72      3.05 o 
  -2   2   7     2367.97     2345.31     21.52 o 
  -1   2   7      455.31      402.41      6.40 o 
   0   2   7      127.57      133.08      4.94 o 
   1   2   7      467.14      474.39      8.26 o 
   2   2   7      364.88      323.18      5.66 o 
   3   2   7      551.19      529.03      7.41 o 
   4   2   7     1198.05     1100.95     12.00 o 
   5   2   7       72.71       79.85      4.48 o 
   6   2   7       49.10       45.53      4.51 o 
   7   2   7     2049.67     1968.00     21.75 o 
   8   2   7     1281.89     1227.25     17.23 o 
   9   2   7       31.13       30.15      5.28 o 
  10   2   7      190.12      191.77      7.31 o 
  11   2   7       30.03       28.58      5.54 o 
  12   2   7       75.98       73.27      8.44 o 
  13   2   7        3.37      -15.17     14.09 o 
 -13   3   7        7.02       24.97      8.92 o 
 -12   3   7       16.60       26.25      8.45 o 
 -11   3   7       19.01       22.15      7.80 o 
 -10   3   7       60.21       67.78      7.14 o 
  -9   3   7       48.40       44.87      5.55 o 
  -8   3   7      157.71      165.34      6.68 o 
  -7   3   7       45.29       51.11      5.89 o 
  -6   3   7      241.19      228.79      8.29 o 
  -5   3   7      766.89      731.16     12.57 o 
  -4   3   7       12.42       11.37      5.80 o 
  -3   3   7      521.99      492.57      9.30 o 
  -2   3   7      231.22      215.73      6.93 o 
  -1   3   7       99.47       90.45      5.94 o 
   0   3   7       15.74       15.46      4.13 o 
   1   3   7       18.30       15.27      3.67 o 
   2   3   7      131.46      145.38      5.20 o 
   3   3   7        0.48       -1.12      5.11 o 
   4   3   7      705.27      696.50     13.65 o 
   5   3   7     3973.12     3662.07     47.32 o 
   6   3   7      112.28      104.75      6.95 o 
   7   3   7      855.63      811.33     15.10 o 
   8   3   7       60.79       69.71      6.80 o 
   9   3   7        3.98        6.99      5.85 o 
  10   3   7        9.42       -3.95      5.88 o 
  11   3   7      275.32      277.45     13.92 o 
  12   3   7        2.33       -6.81      9.13 o 
  13   3   7       94.30      102.77     12.28 o 
 -12   4   7       24.22        9.95     13.27 o 
 -11   4   7       10.34       15.31     12.90 o 
 -10   4   7       11.27       21.56     12.27 o 
  -9   4   7      212.11      199.66     12.85 o 
  -8   4   7      227.24      248.53     13.14 o 
  -7   4   7       13.54        5.67      6.78 o 
  -6   4   7       25.24       16.45      6.78 o 
  -5   4   7       40.22       42.15      6.88 o 
  -4   4   7        0.86       -3.66      6.04 o 
  -3   4   7       70.48       76.75      7.02 o 
  -2   4   7      169.10      163.12      8.00 o 
  -1   4   7     1014.37      950.81     15.69 o 
   0   4   7        0.85        2.17      4.61 o 
   1   4   7      832.16      796.73     14.99 o 
   2   4   7      127.42      121.36      8.35 o 
   3   4   7       69.37       61.08      7.41 o 
   4   4   7      130.87      121.34      7.63 o 
   5   4   7       46.93       52.30      6.72 o 
   6   4   7       34.70       33.28      6.62 o 
   7   4   7      158.14      162.38      8.56 o 
   8   4   7      101.51      118.23     10.59 o 
   9   4   7       63.06       68.00     11.23 o 
  10   4   7       51.97       56.35     11.87 o 
  11   4   7      703.79      760.07     33.44 o 
 -10   5   7       15.83       -1.18     13.67 o 
  -9   5   7        3.85        9.48     12.70 o 
  -8   5   7       93.98       95.01     14.09 o 
  -7   5   7        9.65       -3.01     11.17 o 
  -6   5   7      130.55      136.43     13.89 o 
  -5   5   7        2.50      -10.33      7.60 o 
  -4   5   7       86.12       81.09      9.08 o 
  -3   5   7      115.86      113.65      9.36 o 
  -2   5   7      200.95      214.11     22.28 o 
  -1   5   7      175.37      175.47     14.69 o 
   0   5   7      154.00      158.40      8.32 o 
   1   5   7      184.36      183.50      8.92 o 
   2   5   7       52.62       50.98      7.87 o 
   3   5   7       29.12       29.15      7.58 o 
   4   5   7       24.39       31.13      7.52 o 
   5   5   7        0.01       -1.83     11.97 o 
   6   5   7       15.25       19.14      7.61 o 
   7   5   7        5.58        1.78      9.39 o 
   8   5   7      111.06      126.37     12.02 o 
   9   5   7       33.09       13.83     10.24 o 
  -6   6   7        4.41      -16.22     20.17 o 
  -5   6   7      100.87      116.65     14.75 o 
  -4   6   7       67.92       68.03     18.44 o 
  -3   6   7      252.75      252.96     27.51 o 
  -2   6   7       39.97       35.26      9.72 o 
  -1   6   7      120.98      139.65     11.73 o 
   0   6   7        6.36       -8.09      9.33 o 
   1   6   7        0.22      -12.96      8.64 o 
   2   6   7      103.34      104.80     10.77 o 
   3   6   7        1.65       -6.56      7.78 o 
   4   6   7      119.32      106.72     10.31 o 
   5   6   7       58.21       66.90     15.05 o 
 -14   0   8      260.68      274.31     23.35 o 
 -12   0   8      314.27      306.45     12.97 o 
 -10   0   8      140.24      168.92      9.75 o 
  -8   0   8      624.90      566.41     13.21 o 
  -6   0   8      295.82      355.38     10.19 o 
  -4   0   8       52.28       44.99      8.12 o 
  -2   0   8     1634.44     1547.86     19.94 o 
   0   0   8        9.77       16.11      3.06 o 
   2   0   8       40.77       28.57      4.25 o 
   4   0   8       80.89       58.84      6.19 o 
   6   0   8      376.86      339.60      9.13 o 
   8   0   8      444.13      395.46     10.10 o 
  10   0   8       35.21       39.97      7.59 o 
  12   0   8        1.25        6.22      7.42 o 
  14   0   8       25.72       42.39     11.91 o 
 -15   1   8      328.60      322.26     20.60 o 
 -14   1   8       42.03       33.02      7.19 o 
 -13   1   8        7.58        7.41      6.25 o 
 -12   1   8      387.97      366.37     10.77 o 
 -11   1   8        2.22        4.59      5.53 o 
 -10   1   8      145.79      170.10      6.64 o 
  -9   1   8        0.77        0.06      4.24 o 
  -8   1   8      685.62      664.32     10.73 o 
  -7   1   8       77.23       74.90      4.77 o 
  -6   1   8      185.71      183.57      5.51 o 
  -5   1   8      128.92      123.49      4.12 o 
  -4   1   8      345.21      349.44      6.25 o 
  -3   1   8      280.26      265.09      5.50 o 
  -2   1   8      223.50      208.93      4.78 o 
  -1   1   8        1.19        3.16      2.50 o 
   0   1   8     1279.33     1210.94     12.36 o 
   1   1   8     1438.48     1445.01     14.47 o 
   2   1   8      732.72      665.64      7.33 o 
   3   1   8        2.30        2.94      2.69 o 
   4   1   8      160.99      184.75      4.86 o 
   5   1   8      595.53      547.13      7.56 o 
   6   1   8        0.06        1.03      3.17 o 
   7   1   8      126.89      123.66      5.70 o 
   8   1   8       87.32       93.19      5.54 o 
   9   1   8      271.22      263.82      7.79 o 
  10   1   8       57.21       64.54      5.83 o 
  11   1   8      239.53      251.71      8.25 o 
  12   1   8       89.89       96.18      7.35 o 
  13   1   8       43.26       50.99      7.05 o 
  14   1   8        4.87       10.22      9.85 o 
 -14   2   8      104.60      114.10     11.61 o 
 -13   2   8       22.28       13.66     10.01 o 
 -12   2   8        7.24        4.64      5.43 o 
 -11   2   8        7.31        4.78      6.95 o 
 -10   2   8      201.45      205.90      7.33 o 
  -9   2   8     1026.15      993.56     14.10 o 
  -8   2   8       70.20       64.56      5.31 o 
  -7   2   8      129.37      137.33      5.86 o 
  -6   2   8        0.05       -0.49      4.04 o 
  -5   2   8      466.23      454.56     10.56 o 
  -4   2   8       52.54       55.57      3.11 o 
  -3   2   8      102.02      103.24      3.98 o 
  -2   2   8      333.41      319.37      6.48 o 
  -1   2   8      627.81      560.23      7.97 o 
   0   2   8        0.31        1.88      2.41 o 
   1   2   8      125.86       90.84      3.76 o 
   2   2   8       18.22       12.91      3.03 o 
   3   2   8      504.96      442.01      6.75 o 
   4   2   8       39.29       39.01      3.67 o 
   5   2   8       79.33       83.21      5.49 o 
   6   2   8       15.34        7.60      4.71 o 
   7   2   8       39.42       40.86      5.35 o 
   8   2   8     1324.21     1269.93     17.77 o 
   9   2   8       64.60       54.68      6.71 o 
  10   2   8       93.68      101.33      7.54 o 
  11   2   8      149.34      165.61      8.10 o 
  12   2   8       28.85       26.84      6.65 o 
  13   2   8       30.13       33.59     26.88 o 
 -13   3   8        0.04       10.69     10.50 o 
 -12   3   8       43.00       45.52     10.48 o 
 -11   3   8       23.39       11.24      9.20 o 
 -10   3   8      393.37      376.44     10.71 o 
  -9   3   8       15.60       14.60      5.73 o 
  -8   3   8       80.44       84.53      6.61 o 
  -7   3   8       12.72        2.82      5.25 o 
  -6   3   8       17.76       13.94      6.09 o 
  -5   3   8      185.74      215.49      9.04 o 
  -4   3   8      193.49      198.08      8.27 o 
  -3   3   8        0.47       -2.03      4.10 o 
  -2   3   8      394.87      364.54      8.49 o 
  -1   3   8      167.47      153.36      6.40 o 
   0   3   8      135.12      127.02      5.08 o 
   1   3   8       94.54      104.34      6.04 o 
   2   3   8      530.35      488.75      8.26 o 
   3   3   8       96.56      101.13      7.19 o 
   4   3   8     1669.20     1533.58     22.58 o 
   5   3   8      180.98      194.75      8.32 o 
   6   3   8      730.40      692.75     14.06 o 
   7   3   8        0.78       -3.93      5.62 o 
   8   3   8      128.38      147.76      8.23 o 
   9   3   8        0.70        5.07      5.94 o 
  10   3   8       61.46       64.01      6.91 o 
  11   3   8       20.89       15.43     12.12 o 
  12   3   8       54.15       59.55     11.19 o 
 -12   4   8        1.88       -7.16     13.09 o 
 -11   4   8       13.80        7.67     13.02 o 
 -10   4   8       14.99       12.33     11.81 o 
  -9   4   8      336.80      356.05     15.60 o 
  -8   4   8        7.67       11.20      7.11 o 
  -7   4   8      526.39      523.11     15.11 o 
  -6   4   8       10.98       10.22      6.75 o 
  -5   4   8       44.69       50.07      7.16 o 
  -4   4   8        4.61        6.98      6.14 o 
  -3   4   8       85.27       84.34      7.12 o 
  -2   4   8      169.21      160.09      7.92 o 
  -1   4   8      351.00      346.16      8.68 o 
   0   4   8      364.69      361.85      8.48 o 
   1   4   8     1079.60     1056.81     17.77 o 
   2   4   8      674.33      633.14     13.44 o 
   3   4   8       11.25        9.05      5.92 o 
   4   4   8        9.55        7.27      6.13 o 
   5   4   8        3.49        5.70      6.77 o 
   6   4   8       13.78       22.37      8.65 o 
   7   4   8       53.20       61.43      8.89 o 
   8   4   8      404.51      413.46     12.95 o 
   9   4   8      276.45      246.31     15.78 o 
  10   4   8      293.98      303.50     23.61 o 
  11   4   8       74.52      126.02     14.33 o 
  -9   5   8      130.77      122.35     15.88 o 
  -8   5   8       18.59        3.19     13.78 o 
  -7   5   8      105.84      135.24     14.75 o 
  -6   5   8      164.22      192.04     11.57 o 
  -5   5   8      121.86      113.03     12.86 o 
  -4   5   8       26.53       22.43      8.16 o 
  -3   5   8       80.03      102.54      9.32 o 
  -2   5   8      408.42      433.74     14.14 o 
  -1   5   8       27.03       30.62      8.69 o 
   0   5   8      218.56      219.61     18.73 o 
   1   5   8       44.28       45.72      6.89 o 
   2   5   8       80.23       72.19      7.47 o 
   3   5   8       29.09       33.03      7.56 o 
   4   5   8        0.01       -2.87      7.04 o 
   5   5   8      225.15      226.89     11.59 o 
   6   5   8        8.71       20.06      7.79 o 
   7   5   8       46.50       54.02     11.67 o 
   8   5   8      274.30      338.70     18.43 o 
  -5   6   8        4.92       15.39     20.21 o 
  -4   6   8       73.94       74.93     12.83 o 
  -3   6   8       33.00       27.19     11.65 o 
  -2   6   8      138.87      174.51     13.11 o 
  -1   6   8       10.73        2.80      9.19 o 
   0   6   8       36.93       29.36     10.06 o 
   1   6   8       10.11       -1.24      9.00 o 
   2   6   8       24.73       21.34      9.75 o 
   3   6   8       19.40       27.32      7.67 o 
   4   6   8       67.68       84.19     10.23 o 
 -13   0   9      193.36      204.96     14.64 o 
 -11   0   9       24.11       41.77     12.30 o 
  -9   0   9      537.95      491.39     17.44 o 
  -7   0   9        3.21       -0.68      5.18 o 
  -5   0   9      740.51      723.20     12.61 o 
  -3   0   9      192.62      174.09      6.24 o 
  -1   0   9        7.28        4.79      3.96 o 
   1   0   9     2862.80     2703.99     29.35 o 
   3   0   9     1678.99     1584.93     21.10 o 
   5   0   9       25.00       10.38      4.66 o 
   7   0   9      598.53      590.24     12.09 o 
   9   0   9       64.57       67.74      8.05 o 
  11   0   9      551.49      535.89     15.77 o 
  13   0   9      156.00      180.16     11.60 o 
 -14   1   9       84.60       81.13      8.20 o 
 -13   1   9       67.25       50.91      7.14 o 
 -12   1   9       69.02       70.78      6.99 o 
 -11   1   9      138.98      145.25      7.64 o 
 -10   1   9        9.88        4.34      4.71 o 
  -9   1   9        1.96       -1.78      4.30 o 
  -8   1   9      396.63      389.60      8.54 o 
  -7   1   9      370.65      358.81      8.08 o 
  -6   1   9      547.58      497.28      8.59 o 
  -5   1   9        5.34        7.56      3.27 o 
  -4   1   9      569.82      500.12      7.34 o 
  -3   1   9      349.27      325.62      6.03 o 
  -2   1   9      250.80      228.00      5.35 o 
  -1   1   9       33.86       35.09      3.17 o 
   0   1   9      507.36      488.78      6.95 o 
   1   1   9       10.49        5.70      3.00 o 
   2   1   9      239.86      228.93      4.91 o 
   3   1   9       85.33       95.13      3.83 o 
   4   1   9     1117.83     1051.81     11.25 o 
   5   1   9      169.94      181.72      4.99 o 
   6   1   9      159.28      180.41      6.90 o 
   7   1   9       95.63      103.39      5.09 o 
   8   1   9       15.95        9.51      4.19 o 
   9   1   9       59.01       63.15      5.61 o 
  10   1   9       96.37      103.94      6.37 o 
  11   1   9      259.53      254.22      8.45 o 
  12   1   9        0.40       -4.36      5.76 o 
  13   1   9       55.62       68.95      8.47 o 
 -14   2   9      264.41      281.81     14.86 o 
 -13   2   9      186.72      175.68     12.19 o 
 -12   2   9      107.34      111.70      7.73 o 
 -11   2   9       97.40       92.31      7.77 o 
 -10   2   9       32.29       25.85      5.24 o 
  -9   2   9       26.65       21.73      7.84 o 
  -8   2   9       22.87       24.28      4.72 o 
  -7   2   9       55.52       59.81      4.97 o 
  -6   2   9      329.53      321.23      9.09 o 
  -5   2   9      373.17      393.72      9.53 o 
  -4   2   9      546.74      540.98      7.99 o 
  -3   2   9       26.97       20.06      3.40 o 
  -2   2   9       33.26       56.75      5.90 o 
  -1   2   9       13.45       17.95      3.43 o 
   0   2   9       14.39        8.60      2.63 o 
   1   2   9       10.76        9.30      3.17 o 
   2   2   9      580.99      544.06      7.72 o 
   3   2   9     1414.37     1357.88     13.61 o 
   4   2   9        0.11       -4.05      4.16 o 
   5   2   9      163.48      169.39      6.49 o 
   6   2   9      142.13      139.64      6.63 o 
   7   2   9       10.77       15.39      5.03 o 
   8   2   9      452.31      431.36     10.33 o 
   9   2   9       23.08       31.07     10.03 o 
  10   2   9      255.98      261.61     10.48 o 
  11   2   9        4.52        1.34      6.22 o 
  12   2   9        3.24        5.81      7.03 o 
 -13   3   9       85.92      106.17     16.06 o 
 -12   3   9       28.27       37.09     10.47 o 
 -11   3   9      189.45      180.13     12.32 o 
 -10   3   9      115.87      120.54      7.71 o 
  -9   3   9        1.66       -2.85      5.61 o 
  -8   3   9       86.04       93.46      6.90 o 
  -7   3   9      260.68      266.75      9.38 o 
  -6   3   9       37.31       29.30      6.65 o 
  -5   3   9       52.34       58.63      6.68 o 
  -4   3   9        1.08       -8.35      5.57 o 
  -3   3   9      902.24      859.64     19.74 o 
  -2   3   9      105.79      126.37      7.26 o 
  -1   3   9      323.04      315.63      8.14 o 
   0   3   9       20.87       20.93      4.11 o 
   1   3   9      309.03      280.62      7.04 o 
   2   3   9        4.01        5.41      5.03 o 
   3   3   9      659.15      603.11     11.73 o 
   4   3   9       13.54       15.21      5.33 o 
   5   3   9      285.26      266.58      9.84 o 
   6   3   9      145.56      167.36     13.82 o 
   7   3   9        3.93        2.41      6.01 o 
   8   3   9      168.35      165.23      8.87 o 
   9   3   9      962.33      895.35     20.82 o 
  10   3   9        9.79       19.34      6.88 o 
  11   3   9      134.72      143.68     12.58 o 
 -11   4   9        0.16      -15.54     10.36 o 
 -10   4   9       24.71       36.21     10.94 o 
  -9   4   9      235.39      248.46     13.72 o 
  -8   4   9      170.87      159.45      9.70 o 
  -7   4   9       62.36       44.45      7.68 o 
  -6   4   9        6.11       -7.80      6.53 o 
  -5   4   9       52.73       58.77      7.35 o 
  -4   4   9      518.16      517.26     18.00 o 
  -3   4   9       92.89       88.04      7.39 o 
  -2   4   9      144.40      167.33      8.15 o 
  -1   4   9       74.98       69.69      5.54 o 
   0   4   9        9.36        5.61      5.63 o 
   1   4   9       93.46       93.83      7.25 o 
   2   4   9      890.89      832.63     15.79 o 
   3   4   9     1071.20     1012.74     16.19 o 
   4   4   9       25.47       30.11      7.80 o 
   5   4   9       33.76       37.39      6.86 o 
   6   4   9      325.82      325.00     11.30 o 
   7   4   9       30.40       28.27      6.83 o 
   8   4   9       88.06       83.13     11.12 o 
   9   4   9      322.79      318.69     11.78 o 
  10   4   9       26.94       24.81     10.26 o 
  -9   5   9       13.59       12.85     13.36 o 
  -8   5   9      219.93      256.89     17.93 o 
  -7   5   9       72.30       79.50     13.64 o 
  -6   5   9      259.32      268.22     13.04 o 
  -5   5   9       11.26       14.98      9.90 o 
  -4   5   9      216.84      218.27     11.60 o 
  -3   5   9      151.04      122.94      9.97 o 
  -2   5   9       73.91       77.97     11.36 o 
  -1   5   9      424.25      400.02     15.03 o 
   0   5   9      371.41      332.69     14.09 o 
   1   5   9       12.24        7.17      8.37 o 
   2   5   9      652.21      632.45     14.47 o 
   3   5   9       44.06       43.78      7.27 o 
   4   5   9       43.30       61.85      8.77 o 
   5   5   9        1.56       -3.33      7.42 o 
   6   5   9       24.83       11.12      8.03 o 
   7   5   9        2.50       -2.75     15.37 o 
  -4   6   9       90.74       89.23     13.42 o 
  -3   6   9       62.74       72.76     11.22 o 
  -2   6   9      224.59      245.85     13.90 o 
  -1   6   9       14.01       19.59      9.96 o 
   0   6   9        8.65        3.87      9.54 o 
   1   6   9       43.77       32.19     14.34 o 
   2   6   9        0.04       -9.76      9.27 o 
   3   6   9       77.60       77.02     17.41 o 
 -14   0  10       29.24        2.88     12.01 o 
 -12   0  10       95.64       81.56     12.01 o 
 -10   0  10      578.29      576.48     19.47 o 
  -8   0  10      128.56      131.42     10.90 o 
  -6   0  10      270.09      250.54      9.83 o 
  -4   0  10      578.38      538.17     10.96 o 
  -2   0  10      525.14      498.87     14.96 o 
   0   0  10      286.93      242.06      8.37 o 
   2   0  10     2728.73     2524.89     31.27 o 
   4   0  10      151.41      150.05     10.75 o 
   6   0  10       80.11       78.67      8.75 o 
   8   0  10       87.46       97.13      8.35 o 
  10   0  10      313.60      304.88     13.29 o 
  12   0  10     1014.42      957.02     27.91 o 
 -14   1  10        4.00       -3.21      7.10 o 
 -13   1  10      204.81      225.16      9.82 o 
 -12   1  10      125.85      137.53      8.13 o 
 -11   1  10      482.66      489.75     11.87 o 
 -10   1  10       22.54       18.21      5.69 o 
  -9   1  10      329.71      324.15      9.32 o 
  -8   1  10        4.65       -4.07      4.84 o 
  -7   1  10       10.89       12.31      4.93 o 
  -6   1  10      399.78      365.42      9.27 o 
  -5   1  10       14.98       15.12      3.59 o 
  -4   1  10      431.91      380.28      6.77 o 
  -3   1  10      496.03      474.71      7.30 o 
  -2   1  10      797.08      740.61      9.05 o 
  -1   1  10      208.03      192.93      5.06 o 
   0   1  10       36.40       40.07      3.77 o 
   1   1  10      278.20      260.02      5.88 o 
   2   1  10      205.21      204.95      5.84 o 
   3   1  10      102.47      114.36      4.68 o 
   4   1  10      114.63      102.62      4.61 o 
   5   1  10      664.30      634.02      9.29 o 
   6   1  10      275.13      265.33      7.50 o 
   7   1  10       14.71        7.99      4.43 o 
   8   1  10      637.28      569.51     10.36 o 
   9   1  10      539.47      492.83     11.24 o 
  10   1  10        0.98       -2.67      5.51 o 
  11   1  10        6.00       -1.59      7.38 o 
  12   1  10        8.98       14.42      7.92 o 
 -13   2  10       19.28       24.22     16.69 o 
 -12   2  10       86.83       84.12      8.63 o 
 -11   2  10        1.86        2.82      5.93 o 
 -10   2  10        0.01        0.11      5.68 o 
  -9   2  10      163.61      173.54      7.78 o 
  -8   2  10       12.88       15.74      5.41 o 
  -7   2  10       64.56       63.63      5.96 o 
  -6   2  10        0.93       -1.53      4.87 o 
  -5   2  10     1036.50     1006.16     15.16 o 
  -4   2  10      205.68      218.46      6.37 o 
  -3   2  10      977.84      928.51     10.71 o 
  -2   2  10      159.97      163.08      5.28 o 
  -1   2  10      105.50       99.92      4.53 o 
   0   2  10      296.81      298.60      6.30 o 
   1   2  10        7.04        1.26      3.39 o 
   2   2  10        7.10        4.61      3.36 o 
   3   2  10     1831.24     1687.97     16.37 o 
   4   2  10       80.61       79.35      5.30 o 
   5   2  10      259.78      240.72      7.44 o 
   6   2  10      303.95      312.83      8.60 o 
   7   2  10      416.00      411.04     11.82 o 
   8   2  10        4.65        0.80      4.88 o 
   9   2  10       12.80        7.26      6.38 o 
  10   2  10      226.43      234.34     10.28 o 
  11   2  10       81.81       98.10      8.97 o 
  12   2  10       35.90       46.99     12.08 o 
 -12   3  10       32.98       17.18     10.30 o 
 -11   3  10        4.12       -1.58      6.53 o 
 -10   3  10        0.24       -9.32      9.41 o 
  -9   3  10       51.24       65.68      6.75 o 
  -8   3  10       67.07       69.32      6.72 o 
  -7   3  10       20.70       19.00      6.61 o 
  -6   3  10      652.10      615.87     13.75 o 
  -5   3  10      141.49      169.91      8.30 o 
  -4   3  10      540.48      504.65     12.09 o 
  -3   3  10       87.59       70.14      6.63 o 
  -2   3  10        2.06        5.79      4.47 o 
  -1   3  10        0.72       -4.42      4.15 o 
   0   3  10      261.35      260.23      6.36 o 
   1   3  10      128.54      130.86      4.84 o 
   2   3  10      201.37      191.65      6.61 o 
   3   3  10        6.40        1.44      4.49 o 
   4   3  10      113.88      110.90      6.83 o 
   5   3  10        0.69       -7.65      5.18 o 
   6   3  10     1289.22     1249.19     18.46 o 
   7   3  10      131.51      140.34      8.54 o 
   8   3  10       18.84       25.99      6.91 o 
   9   3  10       81.50       75.56      7.86 o 
  10   3  10       46.58       53.47      7.89 o 
  11   3  10        0.19       -3.75      6.90 o 
 -10   4  10       37.96       19.73     10.71 o 
  -9   4  10        0.02       -1.41      7.56 o 
  -8   4  10       37.72       28.60      7.75 o 
  -7   4  10        0.22       -6.27      6.81 o 
  -6   4  10        6.19        1.05      6.72 o 
  -5   4  10       74.88       80.77      7.96 o 
  -4   4  10       40.29       31.07      6.99 o 
  -3   4  10      151.74      162.58      8.57 o 
  -2   4  10        1.61       -8.79      5.86 o 
  -1   4  10      310.63      284.01      9.36 o 
   0   4  10      843.09      743.49     14.85 o 
   1   4  10        0.74        2.30      5.88 o 
   2   4  10        0.78        3.12      6.18 o 
   3   4  10      322.65      331.35     14.87 o 
   4   4  10        8.39        7.11      7.38 o 
   5   4  10       75.20       83.49      7.14 o 
   6   4  10      140.62      159.05      8.38 o 
   7   4  10      213.95      239.84     10.59 o 
   8   4  10       20.00       18.44     11.42 o 
   9   4  10       22.55       28.72      7.78 o 
  -8   5  10       32.26       43.72     13.38 o 
  -7   5  10        7.56        3.05      9.03 o 
  -6   5  10        8.49        5.44      8.60 o 
  -5   5  10      100.10      113.14     10.49 o 
  -4   5  10       68.41       89.61      9.84 o 
  -3   5  10      456.96      453.12     15.07 o 
  -2   5  10      218.38      214.47     12.25 o 
  -1   5  10       21.89       22.33      8.72 o 
   0   5  10      120.72      131.94     14.02 o 
   1   5  10       42.54       57.04      9.29 o 
   2   5  10        3.07        2.75      6.70 o 
   3   5  10      333.35      333.01     11.98 o 
   4   5  10       62.41       72.04      8.40 o 
   5   5  10      114.88      123.67      9.28 o 
   6   5  10       12.82       26.03     10.97 o 
 -13   0  11       91.54       89.45     31.16 o 
 -11   0  11        0.65      -13.51      9.01 o 
  -9   0  11      109.73      124.19     15.09 o 
  -7   0  11      150.88      133.64      7.69 o 
  -5   0  11       34.71       30.19      5.68 o 
  -3   0  11     1171.08     1101.89     16.96 o 
  -1   0  11      267.81      263.75      8.63 o 
   1   0  11      748.79      691.56     11.26 o 
   3   0  11       64.31       59.15      5.58 o 
   5   0  11       62.19       40.32      6.68 o 
   7   0  11     1433.06     1302.20     20.02 o 
   9   0  11      272.05      276.30     12.35 o 
  11   0  11       85.42      132.42     18.77 o 
 -13   1  11       15.53       17.61      9.92 o 
 -12   1  11      169.33      193.51     10.53 o 
 -11   1  11       24.03       12.90      7.42 o 
 -10   1  11        9.99        0.26      8.25 o 
  -9   1  11        0.90       -4.19      5.24 o 
  -8   1  11       13.84        6.52      5.25 o 
  -7   1  11        9.71        7.49      5.03 o 
  -6   1  11       28.12       30.02      5.09 o 
  -5   1  11       80.66       79.17      4.43 o 
  -4   1  11       39.66       47.43      3.95 o 
  -3   1  11      134.52      142.47      4.78 o 
  -2   1  11      608.79      569.94      8.25 o 
  -1   1  11      722.67      691.35      9.70 o 
   0   1  11     2573.77     2351.03     21.17 o 
   1   1  11      110.90      125.41      4.61 o 
   2   1  11      179.81      206.62      5.86 o 
   3   1  11      848.96      794.13     10.57 o 
   4   1  11       66.39       60.00      4.38 o 
   5   1  11      194.22      214.12      6.69 o 
   6   1  11      226.61      210.05      6.86 o 
   7   1  11       42.51       38.70      5.13 o 
   8   1  11      128.36      128.46      6.32 o 
   9   1  11       21.56       21.08      6.01 o 
  10   1  11      208.74      226.51      8.94 o 
  11   1  11        4.59       -0.20      6.25 o 
  12   1  11        3.26       -1.01      6.57 o 
 -13   2  11        0.11       -4.74      8.09 o 
 -12   2  11        5.36        7.09      7.88 o 
 -11   2  11      146.01      139.57     10.35 o 
 -10   2  11      412.67      412.08     11.14 o 
  -9   2  11       50.61       36.43      6.20 o 
  -8   2  11       86.47      104.51      6.81 o 
  -7   2  11       12.31       12.63      5.42 o 
  -6   2  11      397.46      379.41     10.01 o 
  -5   2  11      813.37      746.91     13.62 o 
  -4   2  11       11.83        9.69      5.03 o 
  -3   2  11      402.68      401.25      7.24 o 
  -2   2  11       11.28       11.37      3.82 o 
  -1   2  11        5.04       -3.56      3.63 o 
   0   2  11      726.23      673.85      9.12 o 
   1   2  11        7.90        4.36      3.86 o 
   2   2  11       27.38       22.71      4.03 o 
   3   2  11      269.01      264.97      7.63 o 
   4   2  11        0.79       -6.43      4.29 o 
   5   2  11     1221.85     1170.48     15.52 o 
   6   2  11      773.59      709.59     11.83 o 
   7   2  11      145.19      166.17      7.00 o 
   8   2  11        2.93        1.86      5.01 o 
   9   2  11       70.17       78.91      6.28 o 
  10   2  11       42.76       40.36      6.10 o 
  11   2  11        0.18      -14.58      9.73 o 
 -11   3  11       50.95       43.80      7.49 o 
 -10   3  11        0.14       -2.50      6.38 o 
  -9   3  11      369.66      357.42     10.81 o 
  -8   3  11       19.26       26.55      6.29 o 
  -7   3  11      879.31      835.82     21.99 o 
  -6   3  11       30.76       45.23      7.49 o 
  -5   3  11       40.40       32.11     10.24 o 
  -4   3  11      156.47      166.86      8.31 o 
  -3   3  11        1.70        3.51      5.83 o 
  -2   3  11       39.79       33.29      6.02 o 
  -1   3  11      135.36      133.70      5.24 o 
   0   3  11        1.18        5.26      3.65 o 
   1   3  11      537.37      474.89      9.51 o 
   2   3  11      248.55      239.55      7.49 o 
   3   3  11       69.78       65.77      5.51 o 
   4   3  11       32.35       23.87      5.17 o 
   5   3  11      116.83      124.83      7.37 o 
   6   3  11      264.95      247.85      9.12 o 
   7   3  11       38.88       53.00      7.41 o 
   8   3  11       96.46      103.06      7.70 o 
   9   3  11       34.60       24.55      8.15 o 
  10   3  11        4.93        2.48      6.67 o 
 -10   4  11      594.23      632.72     20.01 o 
  -9   4  11       95.88       86.72      9.66 o 
  -8   4  11       31.06       23.02      7.84 o 
  -7   4  11       18.36       16.49      7.49 o 
  -6   4  11       63.41       62.80      8.69 o 
  -5   4  11      246.90      238.17     10.18 o 
  -4   4  11        5.08       13.84      6.84 o 
  -3   4  11      102.36      102.01      8.00 o 
  -2   4  11      114.38      111.23      7.71 o 
  -1   4  11      298.65      272.80     12.64 o 
   0   4  11      146.06      167.44     10.52 o 
   1   4  11       31.77       26.44      6.49 o 
   2   4  11       12.47       18.83      6.09 o 
   3   4  11        0.17       -6.11      5.76 o 
   4   4  11       96.14      108.09      7.73 o 
   5   4  11        7.07       -5.87      6.13 o 
   6   4  11        5.36        2.64      6.22 o 
   7   4  11        4.46       -0.54      6.55 o 
   8   4  11       52.97       50.28      7.60 o 
  -7   5  11      156.11      200.33     11.49 o 
  -6   5  11       94.39       84.53     10.27 o 
  -5   5  11       11.05       18.36      8.38 o 
  -4   5  11       73.91      104.89      9.19 o 
  -3   5  11      226.87      216.40     14.74 o 
  -2   5  11       14.88        5.16     13.01 o 
  -1   5  11       76.12       83.83     10.59 o 
   0   5  11      402.03      402.56     15.44 o 
   1   5  11        0.41        4.71      9.11 o 
   2   5  11        3.86       12.42      8.78 o 
   3   5  11       75.25       89.64      9.00 o 
   4   5  11        0.03        0.69      7.29 o 
   5   5  11       64.87       97.96     10.58 o 
 -12   0  12        1.61       -2.40     10.88 o 
 -10   0  12      570.35      525.44     19.99 o 
  -8   0  12      266.53      264.32     14.72 o 
  -6   0  12     1284.89     1228.45     21.48 o 
  -4   0  12      170.76      193.26      7.89 o 
  -2   0  12      850.04      809.32     14.32 o 
   0   0  12       12.11       15.02      5.33 o 
   2   0  12       56.20       62.46      6.75 o 
   4   0  12      205.09      222.53      9.83 o 
   6   0  12      450.86      422.13     12.50 o 
   8   0  12      217.86      155.44     11.94 o 
  10   0  12      247.56      241.46     14.58 o 
 -12   1  12       73.85       98.18     12.31 o 
 -11   1  12       20.95       13.68      7.52 o 
 -10   1  12       11.20       11.71      7.13 o 
  -9   1  12       11.46       16.31      7.96 o 
  -8   1  12       48.13       49.54      5.96 o 
  -7   1  12      512.54      486.55     10.83 o 
  -6   1  12       36.79       33.38      5.38 o 
  -5   1  12       29.32       36.76      4.41 o 
  -4   1  12      109.99      125.12      4.80 o 
  -3   1  12      157.83      170.65      5.26 o 
  -2   1  12        0.35       -0.95      3.50 o 
  -1   1  12        1.37        1.76      3.39 o 
   0   1  12      941.07      887.07     10.63 o 
   1   1  12      631.76      610.12      8.73 o 
   2   1  12     1039.82      984.64     11.42 o 
   3   1  12       42.85       41.99      4.24 o 
   4   1  12       19.15       15.33      3.99 o 
   5   1  12        7.33        8.23      4.54 o 
   6   1  12       17.76       17.22      4.82 o 
   7   1  12      137.19      124.56      6.41 o 
   8   1  12       12.83        7.92      5.01 o 
   9   1  12      250.96      263.34      9.57 o 
  10   1  12       10.74        1.12      6.32 o 
  11   1  12       32.16       33.10      7.16 o 
 -12   2  12       43.06       40.92      8.85 o 
 -11   2  12        7.83        5.92      7.81 o 
 -10   2  12        1.67       -9.31      6.21 o 
  -9   2  12       57.22       57.67      6.78 o 
  -8   2  12       46.39       41.50      6.40 o 
  -7   2  12       26.40       18.45      5.84 o 
  -6   2  12        3.09       -2.49      5.35 o 
  -5   2  12       71.51       57.22      5.93 o 
  -4   2  12      447.59      416.07     10.00 o 
  -3   2  12       30.56       25.96      4.06 o 
  -2   2  12      377.51      355.71      7.48 o 
  -1   2  12      246.69      256.70      6.44 o 
   0   2  12       36.77       41.98      4.05 o 
   1   2  12      161.31      153.17      5.02 o 
   2   2  12        9.32       13.22      3.76 o 
   3   2  12      686.87      660.21     11.09 o 
   4   2  12      283.23      284.97      8.11 o 
   5   2  12      144.76      168.15      6.86 o 
   6   2  12      350.99      330.92      8.89 o 
   7   2  12      130.03      122.31      6.60 o 
   8   2  12        2.19       -8.58      5.77 o 
   9   2  12      115.36      142.20      7.44 o 
  10   2  12        0.22       -9.01      6.31 o 
 -11   3  12        0.01       -9.31      6.91 o 
 -10   3  12        2.26        4.69      6.78 o 
  -9   3  12        0.91       -1.30      6.31 o 
  -8   3  12      193.89      202.78      8.97 o 
  -7   3  12        8.43       -2.81      6.62 o 
  -6   3  12      200.20      199.24      9.36 o 
  -5   3  12       61.55       50.79      7.08 o 
  -4   3  12        0.08        0.05      6.04 o 
  -3   3  12       33.23       32.53      6.47 o 
  -2   3  12      499.52      458.56     12.90 o 
  -1   3  12        7.36        9.39      3.88 o 
   0   3  12      614.76      579.82     15.07 o 
   1   3  12       51.33       49.67      5.25 o 
   2   3  12      726.59      664.73     11.46 o 
   3   3  12       50.74       39.88      6.16 o 
   4   3  12      135.27      158.27      7.00 o 
   5   3  12       45.37       48.26      6.05 o 
   6   3  12      313.04      314.89     10.60 o 
   7   3  12       17.73       10.14      6.42 o 
   8   3  12      458.70      498.28     12.76 o 
   9   3  12        5.43        9.38      7.00 o 
  -9   4  12      191.38      202.24     11.32 o 
  -8   4  12        4.45       -2.87      7.77 o 
  -7   4  12       15.88       11.96      7.65 o 
  -6   4  12       20.84       29.35      7.68 o 
  -5   4  12       12.31        7.51      7.30 o 
  -4   4  12       16.88       10.14      6.82 o 
  -3   4  12        3.29       -2.18      6.46 o 
  -2   4  12       77.88       90.35      8.31 o 
  -1   4  12      471.63      480.70     15.42 o 
   0   4  12        0.23        1.76     10.65 o 
   1   4  12      268.00      283.10     10.65 o 
   2   4  12       98.31      111.44      7.92 o 
   3   4  12       28.88       36.84      6.66 o 
   4   4  12       48.89       56.63      7.13 o 
   5   4  12        0.07       -5.11      6.40 o 
   6   4  12      161.26      180.81     10.41 o 
   7   4  12       36.47       29.63      7.42 o 
  -5   5  12       42.61       37.11      8.82 o 
  -4   5  12       13.79      -10.35     10.76 o 
  -3   5  12      117.47      109.38     13.01 o 
  -2   5  12        0.84        1.03      9.14 o 
  -1   5  12       51.61       59.31     10.29 o 
   0   5  12       82.69       93.70     11.42 o 
   1   5  12       24.26       13.53      9.42 o 
   2   5  12        1.26       -3.26      9.14 o 
   3   5  12       64.62       71.28      9.00 o 
   4   5  12       25.08       25.56      8.26 o 
 -11   0  13      269.82      277.67     20.76 o 
  -9   0  13      520.39      489.09     19.13 o 
  -7   0  13       30.09       15.39     13.73 o 
  -5   0  13        0.55        0.48      5.34 o 
  -3   0  13     2504.89     2403.16     35.52 o 
  -1   0  13     4974.83     4809.25     56.73 o 
   1   0  13     1816.31     1787.36     24.79 o 
   3   0  13      357.57      366.78     11.89 o 
   5   0  13       30.68       17.07      9.20 o 
   7   0  13        7.81       16.37      8.99 o 
   9   0  13      339.65      332.22     19.46 o 
 -12   1  13       36.95       48.40      9.21 o 
 -11   1  13        0.20       -3.94      7.61 o 
 -10   1  13        1.04       -4.77      9.18 o 
  -9   1  13      148.31      142.52      9.28 o 
  -8   1  13      259.93      272.34     10.81 o 
  -7   1  13      311.28      300.34     10.86 o 
  -6   1  13      541.81      506.24     11.01 o 
  -5   1  13      843.87      797.46     13.51 o 
  -4   1  13      183.70      190.73      5.70 o 
  -3   1  13      458.91      436.55      7.75 o 
  -2   1  13      237.01      238.17      6.42 o 
  -1   1  13        0.02       -0.52      3.46 o 
   0   1  13       15.39       18.61      3.83 o 
   1   1  13       36.84       35.38      4.04 o 
   2   1  13      747.63      788.64     10.26 o 
   3   1  13       25.46       26.53      3.94 o 
   4   1  13      930.29      879.21     13.04 o 
   5   1  13      898.10      822.74     12.72 o 
   6   1  13        0.01       -1.73      4.72 o 
   7   1  13        0.02        1.64      5.88 o 
   8   1  13       12.45       11.15      6.52 o 
   9   1  13       47.62       49.00      7.67 o 
  10   1  13      133.86      145.62     10.62 o 
 -11   2  13       19.36       23.36      8.45 o 
 -10   2  13       11.37       -1.98      9.64 o 
  -9   2  13        7.50        0.69      6.07 o 
  -8   2  13      287.48      279.37      9.68 o 
  -7   2  13      186.75      159.17      7.87 o 
  -6   2  13      259.91      290.16      9.67 o 
  -5   2  13       73.73       62.23      6.31 o 
  -4   2  13      139.67      142.73      7.21 o 
  -3   2  13        7.63        2.60      5.34 o 
  -2   2  13      478.01      467.05      8.54 o 
  -1   2  13       88.22       86.24      4.76 o 
   0   2  13       11.06        4.52      3.82 o 
   1   2  13       25.35       23.80      4.46 o 
   2   2  13       48.59       39.39      5.30 o 
   3   2  13       38.15       48.03      5.53 o 
   4   2  13       71.17       74.29      5.82 o 
   5   2  13      101.12      102.08      6.43 o 
   6   2  13      321.60      317.38      9.02 o 
   7   2  13       43.02       50.28      6.00 o 
   8   2  13      173.78      192.82      8.03 o 
   9   2  13        4.91       -4.28      5.76 o 
 -10   3  13       48.09       55.34      8.04 o 
  -9   3  13       96.42      102.66      8.26 o 
  -8   3  13        9.74        3.78     11.79 o 
  -7   3  13      137.88      170.51     11.70 o 
  -6   3  13        2.26        2.15     10.46 o 
  -5   3  13       48.93       51.39      7.32 o 
  -4   3  13        0.28       -7.03      6.08 o 
  -3   3  13      149.19      155.70      8.44 o 
  -2   3  13       45.48       44.79      6.64 o 
  -1   3  13       30.29       28.31      5.42 o 
   0   3  13       27.49       19.51      4.99 o 
   1   3  13        0.09       -6.96      4.64 o 
   2   3  13       11.13       10.49      5.02 o 
   3   3  13        1.58       -1.55      4.97 o 
   4   3  13        1.15       -6.91      6.38 o 
   5   3  13       12.97       19.55      5.59 o 
   6   3  13        9.20       10.18      6.98 o 
   7   3  13        5.47        0.10      6.69 o 
   8   3  13       24.92       26.73      7.69 o 
  -7   4  13       10.86       18.93      8.20 o 
  -6   4  13      125.14      143.41     17.60 o 
  -5   4  13        8.13        8.96      7.37 o 
  -4   4  13      165.21      190.12     10.28 o 
  -3   4  13       39.72       23.14      7.25 o 
  -2   4  13        9.07       -1.93      8.18 o 
  -1   4  13       12.23       16.45      8.37 o 
   0   4  13        0.02       -9.01      7.82 o 
   1   4  13        2.71        1.36      7.46 o 
   2   4  13        3.14       -1.50      6.25 o 
   3   4  13      443.55      452.73     12.16 o 
   4   4  13        2.84       -5.54      6.55 o 
   5   4  13       71.14       90.03      8.22 o 
   6   4  13      150.38      157.08      9.89 o 
  -2   5  13       20.85        9.36      9.55 o 
  -1   5  13       20.79       26.42      9.97 o 
   0   5  13      229.80      237.76     16.55 o 
   1   5  13        0.01       -7.38      9.34 o 
 -10   0  14      296.73      311.05     18.06 o 
  -8   0  14       95.83      119.07     43.12 o 
  -6   0  14       54.99       40.38      9.96 o 
  -4   0  14      398.71      392.92     10.92 o 
  -2   0  14      798.57      779.49     14.72 o 
   0   0  14       96.35       93.35      6.91 o 
   2   0  14      746.93      737.16     16.45 o 
   4   0  14       19.11       16.90      6.70 o 
   6   0  14        9.41       -2.46      8.83 o 
   8   0  14      123.25      123.42     12.42 o 
 -11   1  14      197.80      227.51     11.80 o 
 -10   1  14        1.74       -3.61      7.75 o 
  -9   1  14       73.92      100.22      8.93 o 
  -8   1  14      215.67      193.56     12.09 o 
  -7   1  14       32.29       35.50      6.05 o 
  -6   1  14      339.51      318.69      9.69 o 
  -5   1  14      102.71      108.75      6.40 o 
  -4   1  14      725.97      675.75     10.48 o 
  -3   1  14      240.26      254.25      6.63 o 
  -2   1  14      231.75      232.81      6.31 o 
  -1   1  14      130.18      130.80      5.54 o 
   0   1  14       66.26       68.38      4.84 o 
   1   1  14      105.49      114.71      5.91 o 
   2   1  14      203.27      205.77      6.92 o 
   3   1  14      244.35      241.10      8.47 o 
   4   1  14      160.11      161.68     10.22 o 
   5   1  14      104.11       93.72      6.75 o 
   6   1  14      366.70      368.08     10.16 o 
   7   1  14       38.17       35.00      6.30 o 
   8   1  14      102.77      100.11      8.55 o 
   9   1  14      116.84      127.41      9.46 o 
 -10   2  14       66.15       82.63      9.51 o 
  -9   2  14        3.85       -3.67      7.46 o 
  -8   2  14        7.65        9.94      7.12 o 
  -7   2  14      232.76      256.42     14.31 o 
  -6   2  14      131.98      119.15      7.47 o 
  -5   2  14      311.12      295.97     12.83 o 
  -4   2  14       14.88        5.49      6.04 o 
  -3   2  14      117.85      132.54      7.33 o 
  -2   2  14      197.67      213.19      6.61 o 
  -1   2  14       28.54       30.10      4.34 o 
   0   2  14      150.56      163.88      6.92 o 
   1   2  14       10.04        6.52      3.73 o 
   2   2  14      515.23      465.11     10.65 o 
   3   2  14      307.46      292.01      8.59 o 
   4   2  14       43.61       41.62      5.69 o 
   5   2  14      349.55      331.99      9.29 o 
   6   2  14       53.45       54.77      6.32 o 
   7   2  14      105.85      121.13      8.58 o 
   8   2  14        8.44       11.75      6.15 o 
  -9   3  14       14.05       17.85      8.29 o 
  -8   3  14      161.10      168.80     13.25 o 
  -7   3  14       83.73       87.22     10.02 o 
  -6   3  14      244.58      248.55     10.57 o 
  -5   3  14       12.66       12.70      6.92 o 
  -4   3  14        8.30       12.99      6.66 o 
  -3   3  14       56.61       34.90      6.95 o 
  -2   3  14        0.57        3.77      5.59 o 
  -1   3  14      121.08      102.40      6.57 o 
   0   3  14        0.36       -7.15      4.77 o 
   1   3  14        0.01       -7.18      4.79 o 
   2   3  14      338.66      336.95      9.30 o 
   3   3  14        0.49       -1.09      5.27 o 
   4   3  14      246.37      267.37      9.37 o 
   5   3  14       93.49      104.85      7.14 o 
   6   3  14       12.08        5.88      6.97 o 
   7   3  14        6.33      -12.55      8.62 o 
  -6   4  14        1.87       -7.42      8.65 o 
  -5   4  14       43.62       40.98      8.28 o 
  -4   4  14      182.65      209.41     11.58 o 
  -3   4  14      115.78      121.27     19.36 o 
  -2   4  14      156.95      154.58     11.53 o 
  -1   4  14       45.85       38.36      9.28 o 
   0   4  14        6.93        3.10      9.90 o 
   1   4  14       26.09       14.20      8.06 o 
   2   4  14        0.80       -0.37     10.28 o 
   3   4  14       90.43       90.52      8.36 o 
   4   4  14       21.63       19.77      8.45 o 
  -9   0  15       56.30       44.53     12.22 o 
  -7   0  15       96.35      122.31     14.21 o 
  -5   0  15      170.07      176.25      8.53 o 
  -3   0  15       79.74       64.31      6.74 o 
  -1   0  15      239.81      247.06      9.50 o 
   1   0  15       14.94        6.45      8.68 o 
   3   0  15        7.88       17.25      6.93 o 
   5   0  15       58.48       61.11     10.59 o 
   7   0  15      219.06      239.15     20.94 o 
 -10   1  15      103.47       96.86     10.02 o 
  -9   1  15       24.09       25.26      9.84 o 
  -8   1  15       44.47       61.17      8.42 o 
  -7   1  15      116.57      129.62     15.07 o 
  -6   1  15      135.52      148.78      7.64 o 
  -5   1  15        5.16       -3.64      6.23 o 
  -4   1  15      547.72      530.29     10.84 o 
  -3   1  15      378.69      379.27      8.51 o 
  -2   1  15      123.19      129.72      5.47 o 
  -1   1  15       57.03       51.48      4.93 o 
   0   1  15       16.36       15.90      4.47 o 
   1   1  15       13.65       11.02      4.37 o 
   2   1  15       24.97       29.02      5.10 o 
   3   1  15       49.68       54.99      6.27 o 
   4   1  15      169.51      192.53      8.12 o 
   5   1  15       11.14       19.75      5.90 o 
   6   1  15       86.91       97.19      7.39 o 
   7   1  15        6.58       -2.51      6.91 o 
   8   1  15       92.54      100.06      9.15 o 
  -9   2  15      316.21      283.98     15.27 o 
  -8   2  15       88.06       75.64      7.70 o 
  -7   2  15      285.22      275.91     10.29 o 
  -6   2  15       21.59       15.96      6.22 o 
  -5   2  15      162.51      152.19      7.95 o 
  -4   2  15        9.07        4.30      6.28 o 
  -3   2  15        0.16       -1.34      5.59 o 
  -2   2  15      167.77      175.28      7.36 o 
  -1   2  15       13.55       18.50      4.41 o 
   0   2  15       98.53      114.34      5.48 o 
   1   2  15      116.53      104.36      6.43 o 
   2   2  15      126.22      115.02      6.64 o 
   3   2  15      112.87      117.12      7.44 o 
   4   2  15       43.67       53.49      6.72 o 
   5   2  15       96.49       97.58      7.47 o 
   6   2  15       78.98       96.00      7.67 o 
   7   2  15      197.00      233.91      9.72 o 
  -7   3  15       43.85       29.80      8.27 o 
  -6   3  15       35.55       17.76      7.72 o 
  -5   3  15       22.93       11.40      7.52 o 
  -4   3  15        1.41        1.45      6.85 o 
  -3   3  15       44.48       36.85      7.35 o 
  -2   3  15      106.91      102.65      7.44 o 
  -1   3  15      567.12      586.17     14.95 o 
   0   3  15       13.39        8.54      7.39 o 
   1   3  15      117.51      111.53      6.98 o 
   2   3  15       11.63       21.32      5.81 o 
   3   3  15       95.17       97.97      8.75 o 
   4   3  15        2.23        1.25      6.36 o 
   5   3  15        3.53        1.73      6.11 o 
  -3   4  15       38.70       37.45      9.57 o 
  -2   4  15       21.33       15.83     16.39 o 
  -1   4  15        0.01      -13.09      8.72 o 
   0   4  15      121.36      138.29     11.66 o 
   1   4  15       14.21       25.43      8.65 o 
  -8   0  16       51.93       26.66     29.31 o 
  -6   0  16      560.84      562.21     20.73 o 
  -4   0  16       66.88       60.74      7.16 o 
  -2   0  16      124.77      148.14      8.36 o 
   0   0  16        0.60       -0.08      6.81 o 
   2   0  16      749.46      779.10     29.99 o 
   4   0  16      210.45      226.57     11.09 o 
   6   0  16      152.39      208.73     14.97 o 
  -8   1  16        9.08        2.28     10.22 o 
  -7   1  16      113.87       99.92      9.41 o 
  -6   1  16       78.30       79.16      7.65 o 
  -5   1  16      104.91       95.73      6.80 o 
  -4   1  16        0.23        3.25      5.37 o 
  -3   1  16        2.08       -2.36      5.17 o 
  -2   1  16      113.15      116.97      5.93 o 
  -1   1  16      148.42      162.91      6.37 o 
   0   1  16       23.11       26.43      4.88 o 
   1   1  16      642.62      660.15     16.15 o 
   2   1  16        1.29        0.94      4.89 o 
   3   1  16       23.45       30.17      6.27 o 
   4   1  16       21.87       27.86      7.16 o 
   5   1  16       46.35       52.65      6.93 o 
   6   1  16        1.86       -6.98      9.46 o 
  -7   2  16        5.11        0.97      6.55 o 
  -6   2  16        7.86       -2.33      6.54 o 
  -5   2  16      124.06      132.06      8.88 o 
  -4   2  16       63.37       69.57      9.00 o 
  -3   2  16       35.84       41.15      6.67 o 
  -2   2  16       28.80       46.65      6.87 o 
  -1   2  16      333.48      362.62     10.75 o 
   0   2  16        7.83        7.84      5.15 o 
   1   2  16      146.29      162.06      8.06 o 
   2   2  16       32.47       37.66      6.42 o 
   3   2  16       41.22       46.52      6.85 o 
   4   2  16       61.57       56.48      7.20 o 
   5   2  16       41.63       54.20      7.33 o 
  -5   3  16        1.38      -10.60      7.07 o 
  -4   3  16      504.12      552.40     15.63 o 
  -3   3  16       32.56       37.58      7.04 o 
  -2   3  16        3.36       19.33      9.07 o 
  -1   3  16       14.86       22.00      8.03 o 
   0   3  16       36.78       44.74      9.38 o 
   1   3  16        5.42        4.43      7.65 o 
   2   3  16      128.23      128.87      7.68 o 
   3   3  16       10.89       10.27      6.17 o 
  -7   0  17        4.83       -9.49     15.58 o 
  -5   0  17        1.55       -4.71     10.64 o 
  -3   0  17       72.27       78.86      7.69 o 
  -1   0  17      239.41      254.95     10.37 o 
   1   0  17      320.81      353.71     13.56 o 
   3   0  17        5.96        2.69      7.62 o 
   5   0  17      126.16      174.51     30.87 o 
  -7   1  17      223.20      261.77     12.17 o 
  -6   1  17       61.12       54.13      8.86 o 
  -5   1  17       83.82       94.84      7.67 o 
  -4   1  17        5.36       -0.31      8.23 o 
  -3   1  17        3.47        2.03      6.92 o 
  -2   1  17       30.92       35.33      5.63 o 
  -1   1  17        8.49       -1.08      5.30 o 
   0   1  17      151.80      164.20      6.79 o 
   1   1  17       58.85       76.29      6.27 o 
   2   1  17       96.11      113.63      8.41 o 
   3   1  17        3.18       10.39      6.33 o 
   4   1  17      178.25      211.84      9.24 o 
  -5   2  17        0.11      -10.50      7.00 o 
  -4   2  17      238.94      286.98     11.52 o 
  -3   2  17       12.84       26.19      6.97 o 
  -2   2  17       46.21       31.51      6.91 o 
  -1   2  17        0.58       -0.76      6.23 o 
   0   2  17        0.79       -6.28      6.00 o 
   1   2  17      109.06      117.13      7.94 o 
   2   2  17       51.90       76.16      9.12 o 
   3   2  17      102.93      122.35      8.26 o 
  -4   0  18      277.62      286.29     17.09 o 
  -2   0  18      670.32      736.82     18.47 o 
   0   0  18        0.05       -0.58      8.08 o 
   2   0  18       65.28       79.51      9.58 o 
  -4   1  18       90.61       91.01      7.40 o 
  -3   1  18       41.21       55.04      7.49 o 
  -2   1  18        2.60       -1.60      7.89 o 
  -1   1  18       71.49       76.09      6.12 o 
   0   1  18      248.36      283.40      8.59 o 
   1   1  18       13.13       13.90      6.55 o 
                                                 
